# Supplementary material for: Bioinformatics analysis reveals the characteristics of immune microenvironment in major depressive disorder and vitiligo
Source: PLoS One. 2026 Jul 8;21(7):e0352672. doi: 10.1371/journal.pone.0352672 (PMC13345404; doi:10.1371/journal.pone.0352672)
Supplement: S1 Table — (XLSX) [file pone.0352672.s001.xlsx]

## Sheet: Sheet1
Supplementary Table 1. Full list of DEGs between MDD and control.
symbol	logFC	AveExpr	t	P.Value	B	change
GZMK	-0.419673	9.43065	-5.12525	7.15299e-07	5.1298	Down
RETN	0.253957	5.79262	4.50411	1.1491e-05	2.80941	Up
TDRD9	0.492224	6.75251	4.39783	1.80025e-05	2.43565	Up
MARC1	0.340768	8.40379	4.35177	2.18162e-05	2.27585	Up
MMP8	0.624073	4.10598	4.31083	2.58461e-05	2.13496	Up
ZNF37BP	-0.215068	5.56307	-4.20949	3.91192e-05	1.79083	Down
PYHIN1	-0.29453	7.40136	-4.13622	5.25479e-05	1.54613	Down
FAM110B	0.150984	4.47516	4.11311	5.76272e-05	1.46969	Up
HP	0.48371	7.65848	4.09248	6.25528e-05	1.40177	Up
LOC100506379	-0.131136	3.21756	-4.07891	6.60124e-05	1.3572	Down
HK2	0.227306	9.61196	4.05283	7.31754e-05	1.27194	Up
DAO	-0.151877	3.3817	-4.05263	7.32314e-05	1.2713	Down
IRAK3	0.294371	8.21646	4.05254	7.32581e-05	1.271	Up
PFKFB2	0.204665	4.89473	4.03634	7.8081e-05	1.21825	Up
GRB10	0.321517	6.00183	3.98619	9.49962e-05	1.05613	Up
MAFG	0.207098	6.63441	3.98285	9.62377e-05	1.0454	Up
GPR18	-0.250754	10.0744	-3.97611	9.87911e-05	1.02376	Down
RP11-502N13.2	0.228651	4.45835	3.94289	0.000112356	0.917486	Up
CACNB2	-0.161013	4.8477	-3.92618	0.000119828	0.864336	Down
IL7R	-0.220187	10.6104	-3.89863	0.000133189	0.777103	Down
TIMP2	0.138857	10.6371	3.88725	0.000139113	0.741212	Up
KLRB1	-0.281226	9.91767	-3.88326	0.000141251	0.728633	Down
IKZF3	-0.229803	6.87405	-3.84275	0.000164764	0.601706	Down
RP11-173M1.8	0.266888	7.12955	3.81934	0.000179995	0.528878	Up
DCAF16	-0.16901	6.34539	-3.81498	0.000182975	0.515357	Down
TPST1	0.356669	5.90888	3.80362	0.000190967	0.480157	Up
LTB4R	0.210558	7.10884	3.7793	0.000209186	0.405166	Up
RPLP0	-0.216798	10.9697	-3.76943	0.000217042	0.374836	Down
RPL9	-0.274638	11.1967	-3.76403	0.000221458	0.358269	Down
CCT2	-0.169814	8.22681	-3.76361	0.000221805	0.35698	Down
CAPNS2	0.292678	3.99894	3.76306	0.000222256	0.355312	Up
STX17	-0.143115	6.29405	-3.75509	0.000228958	0.330879	Down
HLA-DPB1	-0.281918	8.85062	-3.74949	0.000233771	0.313775	Down
EVL	-0.153188	8.59698	-3.72164	0.000259187	0.228947	Down
KLF12	-0.162331	5.71137	-3.70253	0.00027811	0.171062	Down
RQCD1	-0.102513	5.41392	-3.69655	0.000284298	0.152992	Down
OLFM4	1.02263	6.9285	3.69349	0.000287513	0.14376	Up
ITM2A	-0.21072	9.16928	-3.68962	0.000291626	0.132098	Down
PCDHB3	0.101219	2.95747	3.67712	0.000305304	0.0944735	Up
CTD-2002J20.1	-0.256032	4.30163	-3.67095	0.000312281	0.0759313	Down
LOC153684	-0.243436	6.82458	-3.65739	0.000328128	0.0353186	Down
PWP1	-0.123296	7.19669	-3.6523	0.000334271	0.0201043	Down
PMPCB	-0.132272	7.74041	-3.63302	0.000358555	-0.0373991	Down
GPR171	-0.257145	10.2424	-3.63114	0.000360997	-0.0429639	Down
TSHZ3	0.254486	7.14941	3.58997	0.000418868	-0.164779	Up
TRAC	-0.147704	11.5505	-3.58932	0.000419856	-0.166709	Down
ATF7IP2	-0.174133	7.38768	-3.55211	0.0004797	-0.275757	Down
ELAC1	-0.170502	5.51035	-3.5411	0.000498886	-0.30783	Down
CHIC1	-0.158806	4.46368	-3.52956	0.000519776	-0.341365	Down
ERAP2	-0.287758	6.18651	-3.52872	0.000521311	-0.343776	Down
CHIT1	0.205318	5.03815	3.52476	0.000528685	-0.355256	Up
LOC339988	-0.272937	7.26773	-3.51925	0.000539117	-0.371224	Down
S100A12	0.297827	10.757	3.51657	0.000544254	-0.378975	Up
VCAN	0.168499	10.1416	3.50702	0.000562944	-0.40656	Up
ELP2	-0.112787	6.873	-3.49501	0.000587315	-0.441174	Down
FCER1A	-0.233783	6.22585	-3.49479	0.000587778	-0.441818	Down
MED1	-0.0985851	8.00247	-3.49457	0.000588223	-0.442435	Down
CEACAM8	0.767035	8.63569	3.49251	0.000592517	-0.448375	Up
APCDD1	0.319389	5.69066	3.48961	0.000598594	-0.456705	Up
CD3G	-0.248032	9.33533	-3.4834	0.000611794	-0.474513	Down
KLRG1	-0.345975	6.71109	-3.47883	0.00062171	-0.487637	Down
CSRP3	0.159684	3.51816	3.47277	0.00063507	-0.504989	Up
CD48	-0.10875	8.6618	-3.47234	0.000636027	-0.506217	Down
SIPA1L2	0.271397	7.19286	3.46081	0.000662212	-0.539134	Up
CEACAM6	0.531322	4.68919	3.45648	0.000672311	-0.55148	Up
PRORSD1P	-0.232451	4.66659	-3.44915	0.000689736	-0.572348	Down
CEBPA	0.194828	7.33027	3.44497	0.000699853	-0.584221	Up
DCBLD2	0.126386	4.9869	3.4444	0.000701245	-0.585841	Up
CRYGS	-0.238619	5.24835	-3.44028	0.000711388	-0.597549	Down
C1RL	0.167364	7.05218	3.43969	0.000712849	-0.599222	Up
CKAP4	0.137246	7.8504	3.42973	0.000737959	-0.627438	Up
ADAL	-0.124612	3.70574	-3.42705	0.000744855	-0.635018	Down
SYTL2	-0.301505	5.43739	-3.42664	0.000745918	-0.636181	Down
LCN2	0.715143	8.06928	3.42014	0.000762937	-0.654562	Up
NUP205	-0.113733	6.55521	-3.40881	0.000793448	-0.686503	Down
EIF4B	-0.113169	11.1825	-3.40716	0.000797983	-0.691145	Down
CADM2-AS1	-0.125971	2.49728	-3.40672	0.000799195	-0.69238	Down
SPINK2	-0.216775	4.65912	-3.40515	0.000803547	-0.696803	Down
TSPAN4	0.154699	5.0273	3.38427	0.000863492	-0.755372	Up
TTC36	0.153872	5.01799	3.38131	0.000872316	-0.763646	Up
CLUHP3	-0.152613	5.98209	-3.37681	0.000885898	-0.776216	Down
MGST1	0.184311	5.77285	3.37049	0.000905287	-0.793828	Up
PTS	-0.248693	5.57483	-3.36053	0.000936688	-0.821558	Down
PLOD2	0.258968	3.57988	3.35812	0.00094443	-0.828251	Up
HINT1	-0.172932	8.85145	-3.34456	0.000989163	-0.865869	Down
PTX3	0.419466	4.56108	3.33679	0.00101567	-0.887357	Up
VPRBP	-0.105702	6.05277	-3.33517	0.00102128	-0.891835	Down
SFTA3	-0.0920053	1.98804	-3.33253	0.00103049	-0.899123	Down
LARS	-0.107122	8.28801	-3.31944	0.00107729	-0.935198	Down
YME1L1	-0.11615	7.77132	-3.3107	0.00110962	-0.959206	Down
LINC00269	0.131002	3.22755	3.30306	0.00113861	-0.980134	Up
ATXN1L	0.135921	8.11154	3.29523	0.00116907	-1.00155	Up
PNPLA2	0.149175	7.45441	3.29261	0.00117945	-1.00873	Up
WIPI1	0.160056	7.97207	3.28823	0.00119695	-1.02067	Up
TCN1	0.411549	6.50362	3.2848	0.00121083	-1.03003	Up
APH1B	0.0985824	7.90391	3.28073	0.00122748	-1.0411	Up
SKAP1	-0.187643	8.79113	-3.28027	0.00122937	-1.04235	Down
KMT2A	-0.133646	6.44077	-3.28015	0.00122989	-1.04269	Down
SMIM2	0.110087	2.84045	3.26553	0.00129162	-1.08239	Up
POLR2J4	-0.16335	7.32429	-3.26527	0.00129278	-1.08312	Down
NDST1	0.178814	5.95884	3.26007	0.00131543	-1.09719	Up
PLBD1	0.182352	11.3066	3.25173	0.00135256	-1.11974	Up
SORT1	0.148056	6.29906	3.24258	0.00139442	-1.14443	Up
BCL7A	-0.18321	5.79218	-3.23847	0.00141363	-1.1555	Down
DLGAP3	0.167122	5.1657	3.23762	0.00141759	-1.15777	Up
LTF	0.686077	8.03568	3.22861	0.00146066	-1.182	Up
RRN3P1	-0.186784	5.81216	-3.22314	0.00148737	-1.19666	Down
ANKS1A	0.132928	7.4924	3.21617	0.00152206	-1.21531	Up
HSPH1	-0.176016	7.00457	-3.21287	0.00153876	-1.22414	Down
SDAD1	-0.151153	8.43605	-3.20715	0.00156808	-1.2394	Down
TRAV12-2	-0.189898	5.29546	-3.20571	0.00157555	-1.24325	Down
LY9	-0.157293	7.74509	-3.20113	0.00159956	-1.25548	Down
XYLT1	0.123334	6.95833	3.19913	0.00161011	-1.26079	Up
EMP1	-0.0955105	3.53046	-3.19701	0.00162141	-1.26644	Down
LINC00644	0.104011	2.49983	3.19605	0.00162653	-1.26899	Up
TM6SF1	0.230158	8.1365	3.19499	0.00163222	-1.27181	Up
SLC28A3	0.148726	3.37118	3.19164	0.00165029	-1.28071	Up
PLTP	0.209817	4.48114	3.18895	0.00166492	-1.28785	Up
MAP3K15	-0.293323	5.02496	-3.1887	0.00166628	-1.2885	Down
CLIC4	0.16524	6.80116	3.18249	0.00170062	-1.30498	Up
EPHB2	0.108105	4.84443	3.1798	0.0017157	-1.31212	Up
CD1C	-0.231849	8.18538	-3.17393	0.00174901	-1.32765	Down
AGTRAP	0.160592	8.16778	3.1733	0.00175262	-1.32931	Up
SGCD	-0.0847018	3.14116	-3.17305	0.00175401	-1.32996	Down
HSP90AA1	-0.138837	10.8793	-3.16631	0.00179315	-1.34777	Down
MGC40069	-0.267138	3.9427	-3.16301	0.00181254	-1.35646	Down
PDXDC1	-0.126029	4.32905	-3.16292	0.00181306	-1.35669	Down
HSP90AB1	-0.169665	9.93044	-3.15994	0.00183077	-1.36454	Down
OTUD3	-0.192643	6.55724	-3.15986	0.0018313	-1.36477	Down
KLHL20	-0.149216	4.20826	-3.15905	0.00183612	-1.36689	Down
EMILIN2	0.121725	6.72699	3.15879	0.00183771	-1.36759	Up
TIMMDC1	-0.10356	8.72458	-3.15018	0.00188997	-1.39022	Down
THOC1	-0.152369	8.30648	-3.14627	0.00191415	-1.40048	Down
KCNE1	0.190394	4.26541	3.14472	0.00192381	-1.40454	Up
EOMES	-0.213143	10.5114	-3.1445	0.0019252	-1.40512	Down
RP11-465B22.8	0.129097	5.01745	3.14337	0.00193228	-1.40808	Up
CRISP3	0.552379	4.93544	3.14003	0.00195337	-1.41683	Up
NARF	0.196463	8.35734	3.13911	0.00195918	-1.41923	Up
CD163	0.216236	7.48214	3.13756	0.00196905	-1.42328	Up
MS4A7	-0.219371	8.30322	-3.13555	0.00198197	-1.42856	Down
RNF175	0.195302	9.52523	3.13452	0.00198862	-1.43126	Up
PPP1R17	-0.330338	4.31422	-3.13433	0.00198979	-1.43173	Down
EPRS	-0.11593	7.63133	-3.1308	0.00201269	-1.44096	Down
FGF9	-0.200501	3.47843	-3.12914	0.00202354	-1.44529	Down
FAM209B	0.162498	6.80985	3.12532	0.0020487	-1.45525	Up
GPD2	0.121509	6.69647	3.12143	0.00207468	-1.46541	Up
NSG1	-0.23528	6.21352	-3.12123	0.00207602	-1.46593	Down
RNF144B	0.15006	7.03142	3.12113	0.00207668	-1.46618	Up
FKBP5	0.224968	9.3597	3.11975	0.00208596	-1.46978	Up
RTTN	-0.125572	4.46336	-3.11896	0.0020913	-1.47184	Down
VEGFC	0.152961	3.92072	3.11885	0.002092	-1.47211	Up
EAPP	-0.128997	9.71728	-3.11851	0.0020943	-1.47299	Down
LOC101928635	0.244474	4.43878	3.11658	0.00210744	-1.47803	Up
ARL4C	-0.144979	8.63234	-3.10742	0.00217059	-1.50182	Down
ARG1	0.252593	4.50038	3.1073	0.00217141	-1.50212	Up
ZNF141	-0.138885	6.11504	-3.10502	0.0021874	-1.50803	Down
ZNF709	-0.116554	5.01905	-3.09635	0.00224927	-1.53049	Down
ZKSCAN8	-0.131084	5.68642	-3.09118	0.00228691	-1.54385	Down
DAK	0.1087	5.30501	3.08764	0.002313	-1.55298	Up
LMX1B	0.128553	5.0012	3.08692	0.00231839	-1.55485	Up
CYBRD1	0.251187	6.78576	3.08512	0.00233174	-1.55947	Up
FBXO27	0.11239	2.75765	3.085	0.00233268	-1.55979	Up
C9orf66	0.170592	3.64869	3.08473	0.00233469	-1.56049	Up
LOC101926987	-0.148923	5.25343	-3.08376	0.00234196	-1.56299	Down
CRAT	0.199443	6.39831	3.07984	0.0023715	-1.57307	Up
AGFG1	0.113152	6.47276	3.07873	0.00237992	-1.57593	Up
ABAT	0.173673	7.5657	3.07756	0.0023889	-1.57896	Up
DEFA4	0.664837	7.31862	3.07698	0.00239332	-1.58044	Up
PRKAB2	-0.143591	5.82485	-3.07103	0.00243926	-1.59573	Down
RHOH	-0.173857	7.47318	-3.0702	0.00244567	-1.59784	Down
RANBP17	0.0908464	3.69196	3.0683	0.00246059	-1.60273	Up
NDUFS4	-0.140302	7.09635	-3.06731	0.00246835	-1.60527	Down
LOC100506639	-0.173757	4.00707	-3.0616	0.00251364	-1.61989	Down
RASGRP4	0.0958623	8.64707	3.06065	0.00252127	-1.62232	Up
LOC101927972	-0.136878	3.03124	-3.04701	0.00263298	-1.65716	Down
PGM1	0.117973	9.07622	3.04469	0.00265242	-1.66307	Up
RAB13	0.240484	6.5541	3.03808	0.00270862	-1.67991	Up
RP1-170O19.14	0.145255	4.85598	3.03204	0.00276081	-1.69523	Up
TBXAS1	0.156346	8.40304	3.02598	0.00281416	-1.71059	Up
GPR174	-0.265687	4.98081	-3.02367	0.00283477	-1.71645	Down
FZD5	0.150209	3.9478	3.02363	0.00283518	-1.71656	Up
EML6	-0.182739	4.16331	-3.022	0.00284978	-1.72068	Down
CD3D	-0.20471	10.2208	-3.02017	0.00286621	-1.7253	Down
SOCS2-AS1	0.175469	3.10712	3.01978	0.00286972	-1.72628	Up
SH2D1A	-0.221747	6.85051	-3.01911	0.00287587	-1.728	Down
SUPT16H	-0.105464	8.47799	-3.0155	0.00290874	-1.73711	Down
RORA	-0.177525	6.77834	-3.01518	0.00291167	-1.73792	Down
RPAIN	-0.0923436	5.7976	-3.01439	0.0029189	-1.73991	Down
RP11-700H6.1	0.0937225	4.00069	3.01265	0.00293489	-1.74429	Up
PLXDC2	0.161662	7.73408	3.00947	0.00296444	-1.75233	Up
FUCA1	0.123743	6.34324	3.00742	0.00298355	-1.75748	Up
SNRNP40	-0.181084	7.56571	-3.00636	0.00299352	-1.76016	Down
LOC100507507	0.121333	6.20132	3.00544	0.00300216	-1.76247	Up
MPHOSPH9	-0.156127	6.45978	-3.00268	0.00302833	-1.76943	Down
DHX9	-0.0849414	8.04318	-2.99821	0.00307104	-1.78065	Down
ODAM	0.111349	3.61363	2.98968	0.0031542	-1.80206	Up
SIRPA	0.15987	9.28892	2.98949	0.00315609	-1.80254	Up
EPB41L4A-AS1	-0.149369	7.86712	-2.9863	0.00318765	-1.81052	Down
ZSCAN32	-0.0863372	6.69787	-2.98595	0.00319117	-1.8114	Down
ORC5	-0.123416	4.70967	-2.98551	0.00319552	-1.81249	Down
IL10RA	-0.116044	10.4346	-2.98354	0.00321526	-1.81742	Down
XCL1	-0.166548	5.44919	-2.97843	0.00326698	-1.8302	Down
CLOCK	-0.123477	5.25937	-2.97812	0.00327007	-1.83096	Down
ZC3H15	-0.132447	5.6582	-2.97043	0.00334943	-1.85016	Down
AIRE	0.129164	4.90279	2.96931	0.00336105	-1.85293	Up
TTYH3	0.134349	6.90574	2.95784	0.00348298	-1.88145	Up
FAM149A	-0.141153	3.46247	-2.95691	0.00349312	-1.88378	Down
KCNK3	0.0698396	3.89541	2.95657	0.00349678	-1.88461	Up
NME7	-0.162946	7.52504	-2.95556	0.00350774	-1.88712	Down
ABCD2	-0.286128	3.55201	-2.95383	0.00352661	-1.89141	Down
HEATR4	-0.0984253	3.2394	-2.95228	0.00354359	-1.89525	Down
RP11-45M22.5	0.139793	4.65789	2.94939	0.00357547	-1.90241	Up
KLHL8	0.141152	7.03611	2.94833	0.00358714	-1.90502	Up
CLEC1B	0.25735	7.45345	2.94578	0.00361559	-1.91133	Up
CECR6	0.258532	8.34657	2.94558	0.00361783	-1.91183	Up
IGF1R	0.154229	6.20825	2.94325	0.00364399	-1.91759	Up
GRPR	-0.134915	3.11317	-2.94186	0.00365969	-1.92103	Down
LOC100653086	0.355695	6.76823	2.94097	0.00366967	-1.9232	Up
LOC101928140	-0.121105	2.33273	-2.93984	0.00368256	-1.92601	Down
CTD-2540F13.2	-0.250417	3.73894	-2.93982	0.00368282	-1.92606	Down
WDR59	-0.10869	5.60115	-2.9398	0.00368304	-1.92611	Down
LOC101930415	-0.261419	4.69513	-2.93779	0.00370593	-1.93106	Down
A2M-AS1	-0.316532	7.74655	-2.93771	0.00370684	-1.93126	Down
NFATC3	-0.0856917	8.11671	-2.93536	0.0037338	-1.93705	Down
IQCB1	-0.161477	6.73044	-2.93364	0.00375363	-1.94128	Down
UBAC2-AS1	-0.117741	2.64655	-2.93012	0.00379457	-1.94995	Down
PCSK7	-0.13636	8.84122	-2.92937	0.00380338	-1.95181	Down
ATP11A	0.0991555	5.99198	2.92834	0.00381551	-1.95435	Up
HOXA11	0.100958	4.05268	2.92366	0.00387075	-1.96583	Up
LOC728613	-0.198003	5.64439	-2.92299	0.0038788	-1.96749	Down
EIF2B3	-0.13246	6.76597	-2.92247	0.00388502	-1.96877	Down
TAF11	-0.132919	7.9753	-2.92125	0.00389956	-1.97175	Down
ILF3-AS1	-0.213839	5.84215	-2.9199	0.00391577	-1.97507	Down
SERINC2	0.0835275	4.61947	2.91626	0.00395978	-1.98399	Up
KCNA3	-0.278974	6.30724	-2.91569	0.00396676	-1.9854	Down
CORO1C	0.114379	10.1989	2.91549	0.0039691	-1.98587	Up
TUBGCP5	-0.144766	6.32186	-2.91338	0.00399495	-1.99105	Down
STATH	-0.101514	2.17142	-2.91239	0.00400708	-1.99347	Down
TLR2	0.171507	10.0246	2.9116	0.00401677	-1.9954	Up
AFTPH	-0.0568716	10.6898	-2.91137	0.00401968	-1.99597	Down
CHST13	0.177185	5.73543	2.91081	0.00402652	-1.99733	Up
GTPBP8	-0.126781	7.09442	-2.9088	0.00405146	-2.00226	Down
GADD45A	0.267131	7.79609	2.90532	0.00409475	-2.01074	Up
ICAM5	0.136953	5.30115	2.90119	0.00414681	-2.02082	Up
PGM5	0.204876	3.96062	2.90092	0.00415021	-2.02148	Up
DDX27	-0.122981	8.18451	-2.89622	0.00421023	-2.03293	Down
ZADH2	-0.143941	6.53349	-2.89375	0.00424212	-2.03895	Down
BTN3A2	-0.264651	9.32792	-2.89302	0.0042516	-2.04073	Down
TMEM106C	-0.121459	5.4982	-2.89049	0.00428451	-2.04688	Down
RPS16	-0.0942789	11.0411	-2.88773	0.00432068	-2.05358	Down
SLC44A1	0.123955	6.99555	2.88672	0.00433408	-2.05605	Up
RPL15	-0.101927	9.48603	-2.88203	0.00439626	-2.0674	Down
NGDN	-0.113434	7.10526	-2.88041	0.00441799	-2.07133	Down
SLC25A28	-0.108336	8.06107	-2.8795	0.00443027	-2.07354	Down
MYO5B	-0.0896841	3.17436	-2.87524	0.00448792	-2.08385	Down
ELANE	0.290413	3.80759	2.87477	0.00449438	-2.08499	Up
OLAH	0.254023	3.62214	2.87453	0.00449762	-2.08557	Up
DKKL1	0.131771	3.91063	2.87199	0.00453244	-2.09171	Up
ST3GAL5	-0.12591	9.04595	-2.87181	0.00453497	-2.09215	Down
GREB1L	-0.0914235	3.2587	-2.86997	0.00456031	-2.09659	Down
SLC7A6	-0.101862	8.09384	-2.86927	0.00457	-2.09828	Down
MARCO	0.210777	5.84961	2.86822	0.00458456	-2.10082	Up
MAOA	0.178097	3.41259	2.86804	0.00458712	-2.10126	Up
TRIM71	0.245061	5.07181	2.86695	0.00460216	-2.10387	Up
LOC102724487	-0.206239	3.16946	-2.86611	0.00461399	-2.10591	Down
GZMA	-0.303097	9.38737	-2.86475	0.00463296	-2.10918	Down
KCNQ2	0.0708197	4.1797	2.8614	0.00468021	-2.11726	Up
PLD1	0.110594	4.46562	2.85936	0.0047092	-2.12218	Up
LHFPL2	0.204112	8.27545	2.85893	0.00471534	-2.12321	Up
FGD4	0.203584	6.43034	2.85535	0.00476652	-2.13181	Up
46271	-0.132646	9.16376	-2.85501	0.00477153	-2.13264	Down
RRAGD	0.165411	7.96554	2.85111	0.00482793	-2.14199	Up
RASL12	0.119451	3.73011	2.84914	0.00485669	-2.14672	Up
LOC339874	0.158822	4.27644	2.8482	0.00487045	-2.14897	Up
TENC1	0.159348	5.75053	2.84692	0.00488933	-2.15205	Up
PCGF3	0.0804997	6.29914	2.84671	0.00489236	-2.15254	Up
XPO1	-0.165514	9.49811	-2.84599	0.00490307	-2.15428	Down
PTK2B	0.0862332	8.07351	2.84573	0.00490686	-2.1549	Up
LOC731157	-0.127416	2.69002	-2.84471	0.00492199	-2.15734	Down
PRLH	0.146958	5.14581	2.84471	0.00492199	-2.15734	Up
SLC22A14	0.137717	3.8373	2.84179	0.00496548	-2.16434	Up
CD8A	-0.22276	10.9547	-2.84147	0.00497031	-2.16512	Down
CACYBP	-0.0912596	7.89309	-2.84092	0.0049785	-2.16643	Down
CAMP	0.288714	7.93056	2.8398	0.0049952	-2.16909	Up
ASPH	0.171459	4.78031	2.8392	0.00500434	-2.17054	Up
SETD6	-0.120584	6.61163	-2.83909	0.00500601	-2.17081	Down
TRPM2	0.154491	4.64961	2.83802	0.00502206	-2.17335	Up
PGLYRP1	0.28754	7.38128	2.83495	0.00506868	-2.1807	Up
CTSD	0.160286	8.11076	2.83463	0.00507343	-2.18144	Up
PIK3R1	-0.116342	8.2	-2.83322	0.00509506	-2.18483	Down
CHGA	0.129801	3.94933	2.82979	0.0051477	-2.193	Up
LOC101928784	-0.281835	6.21367	-2.82941	0.00515366	-2.19392	Down
SLAMF6	-0.137902	9.2242	-2.8289	0.00516152	-2.19513	Down
GARS	-0.118194	9.75833	-2.82889	0.00516168	-2.19515	Down
CBX4	0.131023	5.68348	2.82399	0.00523805	-2.20682	Up
CTD-2165H16.3	0.148933	7.53566	2.82076	0.00528886	-2.21449	Up
LOC100506302	-0.149988	6.17788	-2.81954	0.00530819	-2.21739	Down
SPCS1	-0.0740188	11.2316	-2.81845	0.00532553	-2.21998	Down
NCALD	-0.122555	4.85666	-2.81845	0.00532553	-2.21998	Down
RP11-476D10.1	0.235952	3.3127	2.81633	0.00535945	-2.22503	Up
UTP20	-0.14574	6.31992	-2.81531	0.00537574	-2.22744	Down
ERV3-2	0.335037	7.85046	2.81442	0.00539007	-2.22955	Up
LOC101928100	-0.148805	3.94725	-2.81335	0.0054074	-2.2321	Down
VDR	0.118109	6.4374	2.81271	0.00541774	-2.23362	Up
RHD	0.208678	6.37646	2.81206	0.00542814	-2.23514	Up
SLC23A1	-0.18961	3.4844	-2.81073	0.00544987	-2.23831	Down
RP11-13K12.5	0.0986971	3.54927	2.80759	0.00550106	-2.24573	Up
LOC101929687	0.15509	6.09972	2.80705	0.00550999	-2.24702	Up
INTS7	-0.144264	5.53478	-2.80601	0.00552708	-2.24948	Down
RP3-525N10.2	0.306943	4.65384	2.80449	0.0055522	-2.25308	Up
MRPL45	-0.0898716	6.72508	-2.8017	0.00559846	-2.25966	Down
FAM111A	-0.117296	7.36318	-2.80004	0.00562623	-2.26359	Down
CDK5R1	0.153356	5.98982	2.79985	0.00562936	-2.26403	Up
COX20	-0.131205	6.92389	-2.79693	0.00567848	-2.27093	Down
SLC10A1	-0.134596	3.22446	-2.79615	0.00569159	-2.27276	Down
OLFML2A	0.141094	4.34856	2.79394	0.00572921	-2.27798	Up
SPEF1	0.103217	4.53168	2.79387	0.00573044	-2.27815	Up
LINC00663	-0.140317	3.8455	-2.79339	0.00573851	-2.27927	Down
TIGIT	-0.235533	6.55893	-2.79238	0.00575586	-2.28166	Down
RPS27L	-0.183773	6.97775	-2.79237	0.00575587	-2.28167	Down
USP13	-0.118626	5.80312	-2.78995	0.00579738	-2.28736	Down
RP1-193H18.2	0.213792	6.86579	2.7878	0.00583446	-2.29242	Up
MMP9	0.328318	9.44368	2.78115	0.00595073	-2.30807	Up
MAP3K14-AS1	-0.13099	3.62573	-2.78067	0.00595914	-2.30918	Down
PQLC1	0.112705	7.01486	2.78066	0.00595928	-2.3092	Up
CXCR6	-0.194355	6.16185	-2.78023	0.00596682	-2.31021	Down
RBL2	-0.0981895	10.3537	-2.77925	0.00598425	-2.31252	Down
WDR61	-0.128372	6.68223	-2.7778	0.00600988	-2.31591	Down
LINC01004	0.105027	5.34947	2.7763	0.00603665	-2.31943	Up
SPATA5	-0.142092	4.19606	-2.77346	0.00608747	-2.32607	Down
PLEKHA1	-0.212359	7.66046	-2.77326	0.00609119	-2.32655	Down
LOC154872	0.139709	2.66781	2.77259	0.00610323	-2.32812	Up
LBH	-0.117547	10.9239	-2.77244	0.00610589	-2.32846	Down
TNIK	-0.161228	6.38403	-2.77135	0.00612564	-2.33102	Down
CLYBL-AS2	-0.209991	3.79466	-2.76964	0.00615658	-2.33501	Down
ODF3B	0.123851	5.90857	2.76948	0.00615957	-2.3354	Up
TRAF3IP3	-0.112189	8.59745	-2.76935	0.00616176	-2.33568	Down
DIS3L2	-0.103672	4.66	-2.76917	0.00616511	-2.33611	Down
MAML1	0.132419	8.41816	2.76903	0.00616775	-2.33645	Up
SRSF7	-0.117167	7.43561	-2.7665	0.0062139	-2.34235	Down
AP4S1	-0.115177	5.24466	-2.76341	0.0062707	-2.34956	Down
TRIP11	-0.1121	5.75506	-2.76287	0.00628077	-2.35083	Down
ALOX15B	0.136348	3.8598	2.76106	0.00631432	-2.35505	Up
S100A2	0.115459	4.51286	2.75915	0.00634994	-2.3595	Up
FAM3B	-0.591968	4.58239	-2.75796	0.0063721	-2.36226	Down
UBALD1	0.0836033	4.5558	2.75564	0.00641571	-2.36766	Up
MPO	0.2451	5.00162	2.75525	0.00642313	-2.36858	Up
OCIAD2	-0.153622	9.01653	-2.75466	0.00643433	-2.36995	Down
EPHA4	-0.153607	5.41982	-2.7534	0.00645806	-2.37287	Down
ERVH-6	0.0748769	3.99914	2.75197	0.00648525	-2.37619	Up
TGFBR3	-0.234533	7.75722	-2.75186	0.0064874	-2.37646	Down
ZNF681	-0.118522	3.33894	-2.75073	0.00650896	-2.37908	Down
NDUFAF5	-0.117145	5.00813	-2.75053	0.00651286	-2.37955	Down
UBTD1	0.147103	5.73403	2.74955	0.00653156	-2.38182	Up
FCRL3	-0.204227	7.51198	-2.74909	0.00654038	-2.38289	Down
ADORA3	0.245155	5.54165	2.74785	0.00656427	-2.38578	Up
PFKFB4	0.143869	7.02113	2.74708	0.00657915	-2.38757	Up
IL17RA	0.109737	9.15883	2.74663	0.00658785	-2.38861	Up
CRTAC1	0.0995762	3.75039	2.74569	0.00660598	-2.39079	Up
CENPJ	-0.149002	5.59654	-2.74507	0.00661798	-2.39222	Down
ISM1-AS1	-0.11613	3.68473	-2.74436	0.00663177	-2.39387	Down
TAF1A-AS1	-0.236549	4.08065	-2.74433	0.00663236	-2.39394	Down
LOC100652999	0.0985342	4.22876	2.7431	0.00665627	-2.39679	Up
ECHDC2	-0.154908	7.57011	-2.7423	0.00667197	-2.39865	Down
BTNL2	0.100708	3.3831	2.74143	0.00668888	-2.40065	Up
SMIM3	0.177524	6.45978	2.74115	0.00669445	-2.40131	Up
PDCD2	-0.133925	6.3092	-2.7407	0.00670315	-2.40234	Down
TP53BP2	0.131768	7.13751	2.73993	0.00671844	-2.40414	Up
KIF3C	0.161622	6.09705	2.73796	0.0067571	-2.40868	Up
SMG6	-0.0970407	4.40465	-2.73553	0.00680547	-2.41432	Down
PAK1IP1	-0.164638	6.63718	-2.7353	0.0068099	-2.41483	Down
STK38	-0.0797455	7.47522	-2.73296	0.00685663	-2.42024	Down
GRIA1	0.0892599	2.75611	2.73204	0.00687513	-2.42237	Up
BBS5	-0.148201	3.13083	-2.7291	0.00693436	-2.42915	Down
C11orf57	-0.12044	5.61018	-2.72707	0.00697568	-2.43384	Down
LOC100506457	0.0658376	3.07284	2.72593	0.00699873	-2.43645	Up
TNNT1	0.352317	4.78153	2.72325	0.00705368	-2.44263	Up
SBSN	0.103575	4.14993	2.72121	0.00709571	-2.44732	Up
ABCC2	0.191638	4.84084	2.71941	0.0071331	-2.45147	Up
ANO10	0.204028	5.78952	2.71735	0.00717587	-2.45619	Up
GP6	0.233607	4.25949	2.71623	0.00719944	-2.45878	Up
SNRNP200	-0.146877	6.03956	-2.71617	0.00720059	-2.45891	Down
RPS7	-0.228207	9.84335	-2.71374	0.00725154	-2.46448	Down
RAD51D	-0.128016	5.64035	-2.7137	0.00725241	-2.46457	Down
BC041025	-0.221294	7.40238	-2.7128	0.00727143	-2.46664	Down
SRRM1	-0.0906831	9.47837	-2.7098	0.007335	-2.47351	Down
PROC	0.120321	4.4359	2.70943	0.00734305	-2.47438	Up
ASGR2	0.232796	7.34323	2.70908	0.00735044	-2.47517	Up
LOC100133131	-0.221446	3.98688	-2.70878	0.00735695	-2.47587	Down
ZNHIT3	-0.172349	7.30232	-2.7084	0.00736506	-2.47674	Down
CEP68	-0.100834	7.35663	-2.70454	0.00744796	-2.48557	Down
ZNF789	-0.105911	5.54262	-2.70449	0.00744902	-2.48569	Down
SH2B2	0.150698	4.62226	2.70401	0.0074594	-2.48679	Up
VIM	0.121619	8.92281	2.69987	0.00754936	-2.49624	Up
AAK1	-0.120933	5.87136	-2.69968	0.00755353	-2.49668	Down
PRIM1	-0.216565	5.65606	-2.69815	0.00758702	-2.50017	Down
FLJ37035	-0.106055	3.75158	-2.69493	0.00765792	-2.50751	Down
CLEC5A	0.315011	5.67917	2.69486	0.00765953	-2.50767	Up
TMEM108-AS1	-0.132343	2.9518	-2.69445	0.00766862	-2.50861	Down
PRKACB	-0.189657	7.0019	-2.69269	0.00770773	-2.51262	Down
APMAP	0.103173	11.3748	2.69264	0.00770881	-2.51273	Up
RNF135	0.144707	8.414	2.69159	0.0077322	-2.51512	Up
LINC00641	-0.137306	2.99627	-2.69154	0.0077334	-2.51524	Down
STXBP4	-0.095663	2.84103	-2.68951	0.00777875	-2.51985	Down
ZGRF1	-0.128156	4.4339	-2.68468	0.00788791	-2.53084	Down
TMEM50B	-0.123871	7.76275	-2.68438	0.00789476	-2.53152	Down
SLPI	0.323233	7.98173	2.68195	0.00795025	-2.53704	Up
LAIR2	-0.411155	5.90556	-2.68193	0.00795064	-2.53708	Down
HOXC13	-0.112653	3.93924	-2.68114	0.00796875	-2.53887	Down
SERTAD2	-0.0932226	9.57377	-2.67968	0.00800248	-2.5422	Down
CACNA1E	0.103775	3.83608	2.67703	0.00806364	-2.5482	Up
NACC2	0.109681	7.34215	2.67571	0.00809433	-2.55119	Up
CRNN	0.0871842	2.92258	2.67358	0.00814404	-2.55601	Up
ECE1	0.111403	6.66017	2.67323	0.00815225	-2.55681	Up
ZMYM6	-0.132052	5.0627	-2.67295	0.00815872	-2.55743	Down
DEFB124	0.0896782	3.55642	2.67209	0.00817901	-2.55939	Up
MTRF1	-0.175796	5.53851	-2.67018	0.00822397	-2.56371	Down
CIRH1A	-0.137669	8.15923	-2.66946	0.00824085	-2.56532	Down
DCC	0.05023	2.50516	2.66941	0.00824222	-2.56545	Up
SLC22A15	0.23419	6.59653	2.66915	0.00824838	-2.56604	Up
SEMA4A	0.167028	7.56224	2.66831	0.00826816	-2.56793	Up
GPX5	0.0776615	2.48772	2.66811	0.00827282	-2.56837	Up
PVR	0.0662217	4.92811	2.66664	0.00830784	-2.5717	Up
SRRM2	-0.109351	8.11124	-2.66623	0.00831769	-2.57263	Down
HOXA11-AS	0.091771	4.07251	2.66368	0.00837856	-2.57837	Up
LOC101929384	0.100479	4.70143	2.66313	0.00839193	-2.57962	Up
KDM4C	-0.117077	6.69623	-2.66252	0.00840655	-2.58099	Down
PTPN4	-0.202742	6.63493	-2.66214	0.00841571	-2.58185	Down
NANOS1	-0.100513	2.16094	-2.66129	0.00843632	-2.58378	Down
SERPINB2	0.33437	4.53364	2.66111	0.00844064	-2.58418	Up
TRA2A	-0.121121	8.16999	-2.66047	0.00845611	-2.58562	Down
CDX4	0.114605	4.81302	2.66031	0.00845996	-2.58598	Up
EXOSC7	-0.117068	7.80241	-2.6594	0.00848194	-2.58802	Down
TTF1	-0.0885385	6.96695	-2.65635	0.00855628	-2.59489	Down
ST3GAL6	0.128578	5.54141	2.65483	0.00859352	-2.5983	Up
TBCE	-0.15183	6.45598	-2.65432	0.00860611	-2.59946	Down
WARS2	-0.113726	4.56283	-2.65416	0.00861008	-2.59982	Down
FBXO32	-0.145957	5.34291	-2.65339	0.00862904	-2.60155	Down
LYAR	-0.13765	8.53651	-2.65084	0.00869215	-2.60728	Down
GTF3A	-0.113707	8.95546	-2.65057	0.00869879	-2.60788	Down
HAX1	-0.138792	7.27477	-2.65046	0.00870143	-2.60812	Down
AZIN2	0.0786215	4.12424	2.64936	0.00872884	-2.61059	Up
RNASE1	0.147876	3.81554	2.64803	0.00876199	-2.61357	Up
ANAPC5	-0.0904636	7.1391	-2.64737	0.00877868	-2.61507	Down
AK130486	-0.15108	4.53159	-2.64542	0.00882764	-2.61944	Down
NCOA6	0.0947972	6.1582	2.64523	0.00883222	-2.61985	Up
NDUFA4	-0.170732	8.99868	-2.64143	0.00892851	-2.62838	Down
FAM160B1	0.142466	6.75064	2.64107	0.00893761	-2.62918	Up
PCDHGA9	0.11093	3.14237	2.64069	0.00894728	-2.63003	Up
TMEM18	-0.121529	6.19213	-2.63689	0.00904449	-2.63852	Down
DDX50	-0.0807678	6.47868	-2.63633	0.00905894	-2.63977	Down
SMKR1	-0.215609	4.0108	-2.63588	0.00907053	-2.64078	Down
CABP7	0.0951072	4.94514	2.63559	0.009078	-2.64142	Up
MYL9	0.163932	5.64626	2.63536	0.009084	-2.64194	Up
TRIB2	-0.161494	8.12065	-2.63484	0.00909741	-2.6431	Down
TMEM245	-0.0921691	6.92519	-2.63395	0.00912059	-2.6451	Down
LOC101929926	0.117665	3.83118	2.63142	0.00918629	-2.65074	Up
POU3F3	0.0637302	2.82782	2.626	0.00932858	-2.66281	Up
MLLT1	0.100902	6.12921	2.62397	0.00938244	-2.66733	Up
MAP6D1	0.0901788	4.87339	2.62256	0.00942007	-2.67047	Up
TTC19	-0.0996198	8.21679	-2.6205	0.00947522	-2.67506	Down
CARF	-0.182633	3.80365	-2.61886	0.00951911	-2.67869	Down
MRPS33	-0.168897	6.77964	-2.61681	0.00957459	-2.68325	Down
ITGA2B	0.216756	5.43391	2.61629	0.00958867	-2.6844	Up
LOC101927058	-0.100189	2.52058	-2.61568	0.00960527	-2.68576	Down
TCF7	-0.139543	9.12632	-2.61506	0.00962189	-2.68711	Down
RPS23	-0.133451	8.99654	-2.6142	0.00964538	-2.68903	Down
TPRG1	-0.222882	4.30555	-2.61315	0.00967401	-2.69135	Down
IBA57-AS1	-0.16459	3.80173	-2.61163	0.00971576	-2.69473	Down
ZNF527	-0.159896	5.87154	-2.61077	0.00973924	-2.69662	Down
HOMER3	0.102701	5.23984	2.6105	0.00974675	-2.69723	Up
KRT82	0.1019	4.29404	2.61023	0.00975412	-2.69782	Up
IFNGR2	0.0962142	10.8092	2.608	0.00981571	-2.70276	Up
SLAMF7	-0.214967	7.32953	-2.6074	0.0098324	-2.70409	Down
TRPM7	-0.111262	6.6092	-2.60693	0.00984544	-2.70513	Down
RABL3	-0.11099	5.89935	-2.60461	0.00990988	-2.71025	Down
ZDHHC19	0.148055	5.22012	2.6019	0.00998597	-2.71624	Up
MLPH	0.119292	3.77009	2.60141	0.00999981	-2.71733	Up
LOC102723918	0.162055	4.09267	2.59989	0.0100426	-2.72068	Up
DDX17	-0.153883	9.16814	-2.59973	0.0100472	-2.72104	Down
C3AR1	0.204323	8.81333	2.59899	0.010068	-2.72266	Up
EEF1A1	-0.0691754	10.7488	-2.59813	0.0100924	-2.72456	Down
LOC101927204	-0.147697	5.27925	-2.59531	0.0101726	-2.73076	Down
DNASE1L3	-0.136051	4.20063	-2.59531	0.0101726	-2.73076	Down
PLAU	0.0871501	3.82938	2.59515	0.0101774	-2.73113	Up
DUSP5	-0.200703	7.22163	-2.59492	0.0101839	-2.73163	Down
AP1S1	0.0894658	5.2968	2.59429	0.010202	-2.73302	Up
LOC389895	0.122919	3.02734	2.58996	0.0103267	-2.74254	Up
THEM4	-0.18299	7.20925	-2.58932	0.0103452	-2.74394	Down
Y16709	-0.0709731	11.9493	-2.58903	0.0103538	-2.74459	Down
TMEM45A	0.316881	4.37403	2.58847	0.0103699	-2.74581	Up
FOLR3	0.540021	7.72764	2.58794	0.0103854	-2.74697	Up
PROS1	0.391444	6.23795	2.58698	0.0104133	-2.74908	Up
MSRB3	0.0946677	4.19464	2.58684	0.0104175	-2.7494	Up
KIAA1598	0.28297	7.76378	2.58669	0.0104219	-2.74973	Up
USP32	0.118437	9.39933	2.58541	0.0104593	-2.75253	Up
CYP1B1	0.198004	6.74925	2.58485	0.0104756	-2.75375	Up
PPM1K	-0.155045	8.56338	-2.58463	0.0104823	-2.75425	Down
LOC285147	0.226199	7.56011	2.58125	0.0105818	-2.76165	Up
MPND	0.135422	5.7319	2.58116	0.0105844	-2.76184	Up
DBH	0.0711419	4.49912	2.58098	0.0105899	-2.76225	Up
NONO	-0.0956476	9.61895	-2.58093	0.0105914	-2.76236	Down
FUT7	0.108349	5.36265	2.58061	0.0106007	-2.76305	Up
C14orf28	-0.180294	5.45554	-2.58057	0.0106019	-2.76313	Down
CELF2-AS1	-0.183503	4.25238	-2.58048	0.0106048	-2.76335	Down
ZNF610	-0.134889	2.59777	-2.58014	0.0106148	-2.76408	Down
FAM200B	0.136074	7.14558	2.57996	0.0106202	-2.76449	Up
INHBA	0.134429	3.52745	2.57963	0.01063	-2.76521	Up
ECHDC3	0.254153	5.51656	2.5779	0.0106814	-2.76898	Up
MIS18A	-0.142813	6.77101	-2.5757	0.0107472	-2.77379	Down
SUPT3H	-0.140586	5.83309	-2.57569	0.0107477	-2.77382	Down
PRKCQ-AS1	-0.158503	7.40394	-2.57374	0.0108063	-2.77808	Down
JOSD1	-0.125615	8.6786	-2.57311	0.0108254	-2.77947	Down
LOC285812	0.141579	6.31403	2.5729	0.0108317	-2.77992	Up
RSPH9	0.222931	4.37445	2.57223	0.010852	-2.78138	Up
CLEC12B	0.330851	4.566	2.5705	0.0109046	-2.78516	Up
PLIN3	0.149413	7.61574	2.56965	0.0109305	-2.78702	Up
RARB	-0.0697249	4.14469	-2.56932	0.0109406	-2.78774	Down
RNU2-22P	-0.121304	2.55661	-2.56804	0.0109796	-2.79053	Down
SNRPD3	-0.0911665	9.97154	-2.56678	0.0110183	-2.79328	Down
SSB	-0.129274	9.36105	-2.56592	0.0110446	-2.79515	Down
IL1R2	0.18134	9.33037	2.56586	0.0110465	-2.79528	Up
FNDC8	0.0872663	2.97233	2.56566	0.0110525	-2.79571	Up
FUT8	-0.220447	4.76987	-2.56453	0.0110876	-2.79818	Down
EGF	0.31029	5.11571	2.56358	0.0111168	-2.80024	Up
LOC284950	0.0999788	2.47785	2.56346	0.0111206	-2.80051	Up
GUF1	-0.155746	5.49038	-2.56277	0.0111419	-2.802	Down
OSBPL3	-0.12307	7.70657	-2.56178	0.0111727	-2.80416	Down
CLU	0.211395	6.9611	2.55936	0.0112483	-2.80944	Up
SUOX	0.12517	6.31038	2.55913	0.0112555	-2.80993	Up
SLC35D1	-0.108623	5.96263	-2.55841	0.0112779	-2.81149	Down
KHK	0.0840338	4.46596	2.55806	0.0112889	-2.81225	Up
SLC2A5	0.0926321	4.3201	2.55765	0.0113018	-2.81314	Up
ACTRT3	0.0912099	2.32888	2.55749	0.0113068	-2.81349	Up
COLGALT1	0.0835572	7.06046	2.55703	0.0113213	-2.81449	Up
RASGEF1B	-0.212299	3.93701	-2.55547	0.0113705	-2.81788	Down
B3GNT7	-0.093754	4.97917	-2.55532	0.0113751	-2.8182	Down
RAB30-AS1	-0.220529	5.91249	-2.55524	0.0113779	-2.81839	Down
SATB1	-0.130243	6.52057	-2.55493	0.0113874	-2.81904	Down
LOC200772	-0.248866	5.79315	-2.55491	0.0113882	-2.8191	Down
HSPB7	0.0663957	4.00683	2.55454	0.0113999	-2.8199	Up
LOC102724611	-0.153855	3.84043	-2.55415	0.0114124	-2.82075	Down
MAP7D1	0.130615	8.97717	2.55377	0.0114242	-2.82156	Up
TBX22	-0.0841194	1.99786	-2.55271	0.011458	-2.82387	Down
GPR17	0.0860118	3.04155	2.55199	0.0114809	-2.82543	Up
SIRPB1	0.115611	7.38927	2.55189	0.011484	-2.82564	Up
RPF2	-0.13969	7.13871	-2.55183	0.011486	-2.82578	Down
KREMEN1	0.141161	5.45144	2.55155	0.0114949	-2.82638	Up
FCAR	0.123368	5.43456	2.5498	0.0115507	-2.83016	Up
PHACTR2	-0.121405	7.1883	-2.54947	0.0115615	-2.8309	Down
GDPD1	-0.0984765	3.48149	-2.5478	0.0116149	-2.8345	Down
DEFA5	0.115889	3.26391	2.54694	0.0116428	-2.83637	Up
FNDC7	0.112941	4.73108	2.54451	0.0117215	-2.84163	Up
IPO9	-0.0921143	5.7396	-2.54339	0.0117579	-2.84405	Down
MIRLET7BHG	0.10983	5.33168	2.54294	0.0117724	-2.84501	Up
GABRA4	0.0889528	2.83465	2.54288	0.0117744	-2.84515	Up
PSTPIP2	0.135608	10.3065	2.54282	0.0117763	-2.84527	Up
PRMT2	-0.0833391	7.02297	-2.54228	0.0117938	-2.84644	Down
MEIG1	0.102866	2.98979	2.54153	0.0118186	-2.84807	Up
SUPV3L1	-0.131739	8.74882	-2.5412	0.0118291	-2.84877	Down
TBX21	-0.182785	8.79939	-2.54072	0.011845	-2.84981	Down
ZNF783	-0.103241	8.57512	-2.53879	0.0119082	-2.85397	Down
CLEC4E	0.169565	9.62404	2.53873	0.0119102	-2.8541	Up
F13A1	0.190913	9.53669	2.53871	0.0119109	-2.85414	Up
NDUFA10	-0.0619393	4.63865	-2.53843	0.0119203	-2.85476	Down
SRPK1	0.148821	8.6212	2.53834	0.0119231	-2.85494	Up
PHC1	-0.101237	9.41058	-2.53654	0.0119826	-2.85883	Down
P4HB	0.0804146	7.88442	2.53626	0.0119919	-2.85944	Up
OXNAD1	-0.147281	8.21213	-2.53494	0.0120355	-2.86227	Down
FBXL19	0.101712	5.8741	2.53471	0.0120432	-2.86277	Up
EIF1B	0.0982769	6.99796	2.53356	0.0120815	-2.86525	Up
AC090627.1	-0.289725	9.30577	-2.53345	0.0120851	-2.86548	Down
SLC38A3	0.123712	3.98862	2.533	0.0121003	-2.86646	Up
ZNF473	-0.139502	4.94346	-2.532	0.0121336	-2.8686	Down
F5	0.207892	8.02444	2.53119	0.012161	-2.87036	Up
EHF	-0.0617898	2.76477	-2.53062	0.01218	-2.87158	Down
PITPNM1	0.117863	6.28051	2.53041	0.0121869	-2.87202	Up
TTC17	-0.0702737	6.14093	-2.52847	0.0122524	-2.8762	Down
ZNF319	0.142528	6.30364	2.52818	0.0122623	-2.87684	Up
S100B	-0.236508	3.64433	-2.52726	0.0122934	-2.87881	Down
ARNT2	0.105878	4.08696	2.52668	0.0123128	-2.88004	Up
FAM105A	0.118372	6.48774	2.5263	0.0123258	-2.88087	Up
CCDC7	-0.124715	4.58593	-2.52512	0.0123659	-2.8834	Down
DLGAP1-AS1	-0.152724	7.11847	-2.52498	0.0123708	-2.88371	Down
VWA9	-0.134155	5.26412	-2.5232	0.0124315	-2.88752	Down
LOC102724356	-0.149034	8.23339	-2.52218	0.0124663	-2.8897	Down
ARMC9	-0.0572089	3.35074	-2.52139	0.0124936	-2.89141	Down
KIAA1804	0.175971	3.77435	2.52087	0.0125114	-2.89251	Up
BTBD8	-0.101252	2.81718	-2.5202	0.0125345	-2.89395	Down
MBNL2	-0.147707	5.59403	-2.52002	0.0125408	-2.89434	Down
GPR22	-0.146505	3.67195	-2.51927	0.0125666	-2.89595	Down
DAPL1	0.100559	4.10739	2.5192	0.0125691	-2.8961	Up
NUFIP1	-0.113659	5.25742	-2.51731	0.0126344	-2.90014	Down
ALAS2	0.202044	6.66496	2.51663	0.0126579	-2.90159	Up
BUB3	-0.0851437	8.42151	-2.51618	0.0126737	-2.90256	Down
PARM1	-0.14004	4.61338	-2.51507	0.0127123	-2.90493	Down
AATK	0.151457	6.67044	2.51397	0.012751	-2.9073	Up
UTRN	-0.0817953	6.95747	-2.51307	0.0127822	-2.90921	Down
MXD3	0.113336	6.64157	2.5129	0.0127882	-2.90957	Up
BTBD11	-0.175519	6.5584	-2.51224	0.0128113	-2.91098	Down
PZP	-0.178584	4.7745	-2.51198	0.0128206	-2.91154	Down
LOC399491	-0.129147	9.17599	-2.51084	0.0128607	-2.91397	Down
POP5	-0.156004	8.37315	-2.51033	0.0128787	-2.91506	Down
HTRA1	0.17547	5.07589	2.50975	0.0128994	-2.91631	Up
DCAF4	-0.135398	5.8032	-2.5082	0.0129539	-2.9196	Down
DDX18	-0.0874873	8.66792	-2.50757	0.0129766	-2.92096	Down
RBMS2	0.113657	5.0308	2.50715	0.0129914	-2.92185	Up
SNX21	0.110332	5.72043	2.5062	0.0130254	-2.92389	Up
INPP5A	0.115937	6.34679	2.50563	0.0130457	-2.9251	Up
MTMR3	0.143736	7.72555	2.50505	0.0130662	-2.92632	Up
SYCE3	0.0938735	3.69547	2.50354	0.0131205	-2.92955	Up
LDLRAD4-AS1	-0.203123	4.56241	-2.50257	0.0131552	-2.93161	Down
MPHOSPH10	-0.129702	8.52679	-2.50221	0.0131681	-2.93237	Down
IL13RA1	0.149192	8.56175	2.50042	0.0132327	-2.93618	Up
SVIL	0.0861985	6.58046	2.50028	0.0132381	-2.9365	Up
SLC7A6OS	-0.0984324	7.88069	-2.50014	0.0132431	-2.93679	Down
FYN	-0.0996826	9.6984	-2.4985	0.0133025	-2.94028	Down
CLDN20	-0.159896	4.45514	-2.49781	0.0133274	-2.94173	Down
NPY6R	0.0616714	2.31017	2.49711	0.0133529	-2.94322	Up
TEFM	-0.112994	7.48829	-2.49651	0.0133748	-2.9445	Down
ZNF544	-0.106453	5.97561	-2.49517	0.0134239	-2.94735	Down
C17orf85	0.0732296	7.65336	2.4946	0.0134448	-2.94856	Up
CWC15	-0.107799	9.54586	-2.49425	0.0134575	-2.94929	Down
ZNF347	-0.169174	3.92995	-2.49075	0.0135868	-2.95673	Down
RP11-524D16__A.3	0.114095	2.69489	2.49069	0.0135887	-2.95684	Up
MRPS10	-0.122637	6.65535	-2.49069	0.0135891	-2.95686	Down
BDH2	-0.154437	5.40503	-2.4899	0.0136181	-2.95852	Down
FKBP9	0.261278	7.90533	2.48989	0.0136187	-2.95855	Up
FAM118A	-0.32683	7.72105	-2.48966	0.0136269	-2.95902	Down
TNFSF13	0.182906	8.87686	2.48936	0.0136384	-2.95968	Up
LYRM2	-0.116084	5.77353	-2.48865	0.0136645	-2.96116	Down
CD200R1	-0.140063	3.30859	-2.4885	0.0136704	-2.9615	Down
HSD3B7	0.216534	5.80321	2.48687	0.0137309	-2.96493	Up
GALNT11	-0.15001	7.65733	-2.48589	0.0137675	-2.96701	Down
LINC00173	0.17133	7.59861	2.48568	0.0137754	-2.96745	Up
SOX10	0.0797767	3.25654	2.48534	0.0137881	-2.96817	Up
RRM1	-0.100808	6.771	-2.48253	0.0138939	-2.97411	Down
TMCO3	0.129985	5.98567	2.48093	0.0139547	-2.97751	Up
OSCAR	0.265413	8.94412	2.48038	0.0139754	-2.97866	Up
IWS1	-0.0756848	8.67876	-2.47989	0.0139941	-2.9797	Down
ERG	0.089627	3.39792	2.47886	0.0140332	-2.98186	Up
GALK1	0.121834	6.18084	2.4783	0.0140546	-2.98305	Up
RBBP9	-0.0736028	3.79469	-2.47816	0.0140601	-2.98336	Down
RP11-123K19.2	0.0846516	4.55072	2.47731	0.0140926	-2.98515	Up
KRT33A	0.117031	5.17775	2.47529	0.0141701	-2.98941	Up
LINC00330	0.088773	2.82638	2.47463	0.0141954	-2.99079	Up
TMEM42	-0.1266	6.67672	-2.47386	0.0142249	-2.99241	Down
LOC389834	-0.262726	4.88937	-2.47353	0.0142377	-2.99311	Down
ACTR6	-0.159372	4.98931	-2.47249	0.014278	-2.9953	Down
LUC7L	-0.107777	9.06469	-2.47067	0.0143485	-2.99913	Down
NPBWR2	0.0867857	2.37541	2.47025	0.0143646	-3	Up
REPS2	0.201436	8.38565	2.46945	0.0143959	-3.00169	Up
ZNF22	-0.186226	7.10775	-2.46941	0.0143974	-3.00177	Down
ABLIM1	-0.145452	11.2607	-2.46918	0.0144066	-3.00227	Down
BAIAP2-AS1	0.0996227	6.42861	2.46795	0.0144545	-3.00484	Up
C12orf57	-0.160489	7.90157	-2.46792	0.0144558	-3.00492	Down
LOC100291666	0.170552	4.06013	2.46756	0.0144699	-3.00567	Up
EVPL	0.114975	5.16541	2.46753	0.0144712	-3.00574	Up
AQP6	0.0804916	4.34805	2.46551	0.0145505	-3.00998	Up
C1orf106	0.111257	3.24142	2.46508	0.0145674	-3.01088	Up
TSPAN1	0.0949765	4.59535	2.46466	0.0145836	-3.01175	Up
OLR1	0.260743	3.08215	2.46315	0.0146432	-3.01492	Up
SSBP1	-0.0993144	6.69272	-2.46183	0.0146956	-3.01769	Down
RP11-846E15.2	-0.157635	6.59066	-2.46062	0.014744	-3.02024	Down
ATP8B4	0.260197	5.59387	2.46036	0.0147542	-3.02078	Up
PMS2P1	-0.0971748	7.43656	-2.46004	0.0147668	-3.02144	Down
DUSP3	0.0988563	6.31522	2.45953	0.0147872	-3.02251	Up
RNASE3	0.391774	5.71983	2.45849	0.0148289	-3.0247	Up
UHRF2	-0.0856959	9.76414	-2.45794	0.014851	-3.02585	Down
TIMM10B	-0.115954	8.20605	-2.45776	0.0148582	-3.02623	Down
MRPL13	-0.253838	4.8685	-2.45759	0.0148649	-3.02658	Down
C10orf11	0.17845	6.27825	2.45732	0.0148759	-3.02715	Up
GAPVD1	0.0774223	8.10379	2.45722	0.0148799	-3.02736	Up
OR2B3	0.13018	3.49715	2.45682	0.0148959	-3.02819	Up
ZNF532	-0.204656	4.99398	-2.45557	0.014946	-3.0308	Down
PCID2	-0.122813	6.90873	-2.45552	0.0149483	-3.03092	Down
TNF	0.125861	6.6133	2.45513	0.0149638	-3.03172	Up
RP11-676J12.4	-0.210403	5.66537	-2.45491	0.0149729	-3.03219	Down
DGCR2	0.0889445	7.71619	2.45361	0.0150253	-3.0349	Up
DAB1-AS1	-0.0835819	2.72401	-2.45337	0.0150351	-3.03541	Down
FAM58A	-0.0964655	7.70178	-2.45332	0.015037	-3.03551	Down
ANGPT2	-0.082074	4.08012	-2.45276	0.0150597	-3.03668	Down
LYRM7	-0.125284	7.56426	-2.45242	0.0150735	-3.03739	Down
CCSER2	-0.0811287	6.13602	-2.4516	0.0151069	-3.0391	Down
DNASE2	0.125756	6.61339	2.4512	0.0151231	-3.03994	Up
ZCCHC24	0.130492	6.20363	2.45002	0.0151711	-3.04239	Up
OR9A1P	-0.0654712	2.50172	-2.44969	0.0151848	-3.04309	Down
PPP3CC	-0.10937	7.00027	-2.44838	0.0152384	-3.04583	Down
CTD-2012K14.6	-0.162485	6.41795	-2.44761	0.0152701	-3.04744	Down
ZNF134	-0.152188	5.74963	-2.44722	0.0152859	-3.04824	Down
RPS15A	-0.101635	8.31733	-2.44578	0.0153453	-3.05125	Down
ZNF567	-0.124342	3.65842	-2.44561	0.0153522	-3.0516	Down
EIF5	-0.0749787	9.45369	-2.44485	0.0153839	-3.05319	Down
SCAF4	-0.109238	7.47065	-2.44466	0.0153917	-3.05358	Down
RSRC2	-0.0671718	8.35049	-2.44435	0.0154043	-3.05422	Down
NAA35	-0.0886692	6.74082	-2.44433	0.0154052	-3.05426	Down
MROH6	0.134581	5.8216	2.44379	0.0154278	-3.0554	Up
FAM200A	-0.141237	3.49265	-2.44377	0.0154285	-3.05543	Down
LZTS1	0.0523781	4.27987	2.44274	0.0154713	-3.05758	Up
AX747444	0.0911587	2.29306	2.44127	0.0155325	-3.06064	Up
ASTE1	-0.0886684	7.26046	-2.44057	0.0155617	-3.0621	Down
FAM175A	-0.1489	5.94026	-2.44025	0.015575	-3.06276	Down
CYFIP1	0.137525	8.736	2.43954	0.0156048	-3.06424	Up
SLC7A4	0.0816514	3.13126	2.43931	0.0156145	-3.06472	Up
LINC00954	-0.161072	7.30018	-2.43915	0.0156211	-3.06505	Down
SEC31B	-0.154916	7.17429	-2.4391	0.0156233	-3.06516	Down
MCM8	-0.103047	4.83039	-2.43774	0.0156802	-3.06798	Down
NDUFAF4	-0.166572	6.22302	-2.43769	0.0156823	-3.06808	Down
AK3	-0.151684	6.89189	-2.43762	0.0156853	-3.06823	Down
PCNXL2	-0.0958778	5.19521	-2.43731	0.0156984	-3.06888	Down
RPL8	-0.112489	11.8857	-2.4357	0.0157663	-3.07222	Down
C1orf192	-0.106844	4.33509	-2.43548	0.0157755	-3.07267	Down
FSCN1	0.122715	6.67083	2.43443	0.01582	-3.07485	Up
A2M	-0.0819944	4.66107	-2.43388	0.0158434	-3.076	Down
KIAA0319	0.173163	5.43932	2.43268	0.0158943	-3.07848	Up
LOC101927660	0.10457	2.79091	2.43249	0.0159023	-3.07887	Up
LINC00968	0.114967	2.7777	2.42947	0.0160313	-3.08512	Up
GP1BA	0.191553	6.27026	2.42945	0.016032	-3.08516	Up
ZNF260	-0.158114	7.98967	-2.42941	0.016034	-3.08526	Down
PXN	0.0877823	7.47905	2.42903	0.0160503	-3.08604	Up
SNORA65	-0.101775	4.22443	-2.42649	0.0161597	-3.0913	Down
STAT4	-0.158439	8.79444	-2.42628	0.0161686	-3.09173	Down
ANKRD9	0.162634	4.85089	2.4257	0.0161937	-3.09293	Up
FRG1B	-0.104337	5.37468	-2.42568	0.0161948	-3.09298	Down
GAB2	0.143634	9.25526	2.42554	0.0162007	-3.09327	Up
DGKE	-0.091963	5.2091	-2.42405	0.0162653	-3.09635	Down
ACSS3	0.0688005	2.29267	2.42324	0.0163006	-3.09802	Up
SOCS1	0.110942	5.63126	2.42246	0.0163345	-3.09963	Up
CD83	-0.170636	7.2413	-2.42245	0.016335	-3.09965	Down
EPO	0.0723301	4.60641	2.42219	0.0163465	-3.1002	Up
TBL1Y	0.125092	4.48063	2.42203	0.0163533	-3.10052	Up
AZU1	0.184489	5.22101	2.42174	0.0163657	-3.10111	Up
LRRC36	-0.140214	4.72696	-2.42161	0.0163715	-3.10138	Down
GDE1	0.115874	7.78966	2.42093	0.0164015	-3.1028	Up
MRPL11	-0.132891	7.24004	-2.4191	0.0164818	-3.10657	Down
ANKRD36	-0.145151	6.53179	-2.41867	0.0165003	-3.10744	Down
LINC01278	-0.137196	6.56343	-2.41819	0.0165217	-3.10844	Down
CD59	0.12301	7.56708	2.41691	0.0165782	-3.11109	Up
LOC101928054	-0.154138	9.89768	-2.41665	0.0165895	-3.11161	Down
MAPK14	0.136935	8.80994	2.41661	0.0165913	-3.1117	Up
BRD7	-0.0658327	7.40589	-2.41579	0.0166276	-3.11339	Down
COBLL1	-0.136133	4.40463	-2.41462	0.0166794	-3.11579	Down
G6PD	0.224563	7.4913	2.4146	0.0166804	-3.11584	Up
USP37	-0.0918415	7.70313	-2.41356	0.0167267	-3.11798	Down
RP11-6I2.3	0.239652	6.08179	2.41309	0.0167476	-3.11895	Up
PXK	0.0986882	6.74847	2.41277	0.0167617	-3.1196	Up
AGK	-0.0962473	5.56178	-2.41231	0.0167826	-3.12056	Down
MMP24	0.0822194	5.31223	2.41169	0.0168101	-3.12183	Up
SLC41A2	-0.117055	3.38911	-2.41165	0.0168121	-3.12192	Down
GEMIN6	-0.110444	6.05894	-2.40845	0.0169554	-3.12848	Down
PADI4	0.163799	6.19323	2.40776	0.0169869	-3.12992	Up
MCU	0.0853587	7.98826	2.40732	0.0170065	-3.13081	Up
BRD9	-0.0959039	8.86956	-2.40683	0.0170288	-3.13182	Down
RP5-944M2.2	-0.0946537	3.22218	-2.40656	0.0170412	-3.13238	Down
LINC00536	0.106102	2.99679	2.40614	0.0170599	-3.13323	Up
KLHL13	0.114599	2.70294	2.40603	0.017065	-3.13346	Up
AKR1C3	-0.370466	6.35231	-2.40575	0.0170778	-3.13404	Down
GSN	0.0933627	5.28049	2.40495	0.0171142	-3.13568	Up
46276	-0.103914	5.89564	-2.4017	0.017262	-3.14233	Down
PTN	0.0504929	3.90025	2.40127	0.017282	-3.14322	Up
C6orf201	-0.125832	4.14324	-2.40109	0.01729	-3.14358	Down
ABR	0.0894159	6.86428	2.40106	0.0172915	-3.14365	Up
SET	-0.0814081	10.2918	-2.40076	0.0173051	-3.14426	Down
ZNF195	-0.185518	6.91604	-2.3989	0.0173909	-3.14808	Down
LOC101927929	-0.209557	6.73275	-2.39577	0.0175358	-3.15448	Down
MROH1	-0.094806	5.58042	-2.39568	0.0175399	-3.15466	Down
DPP4	-0.144246	7.07674	-2.39379	0.0176278	-3.15852	Down
MRPS28	-0.198292	5.3274	-2.39326	0.0176527	-3.15961	Down
PTPRF	0.0828287	4.1126	2.39203	0.0177099	-3.16211	Up
GAS7	0.132095	7.8925	2.39164	0.0177284	-3.16292	Up
ARHGEF11	0.10169	5.72405	2.3913	0.0177441	-3.1636	Up
DYNC2H1	-0.0856723	3.2177	-2.3901	0.0178005	-3.16605	Down
ZNF33B	-0.153581	5.4344	-2.38973	0.0178178	-3.1668	Down
RP3-388M5.9	-0.126356	2.94079	-2.38961	0.0178238	-3.16706	Down
CBS	0.179683	5.50762	2.38856	0.0178733	-3.1692	Up
SERPING1	0.339848	7.23745	2.38811	0.0178945	-3.17011	Up
SND1-IT1	-0.155147	6.20681	-2.38763	0.0179172	-3.17109	Down
LHFPL1	-0.10793	3.07157	-2.3875	0.0179231	-3.17134	Down
GTF3C3	-0.116127	6.0561	-2.38739	0.0179283	-3.17157	Down
PTCD2	-0.132555	4.70413	-2.38735	0.0179306	-3.17167	Down
NLRC4	0.129574	6.25519	2.3871	0.0179421	-3.17216	Up
TBRG1	-0.061562	7.59585	-2.38665	0.0179636	-3.17309	Down
KCNH1	0.0946725	3.8672	2.38642	0.0179743	-3.17355	Up
CEP78	-0.176793	6.35023	-2.38594	0.0179975	-3.17454	Down
SEC23B	0.0993974	8.06083	2.38533	0.0180263	-3.17577	Up
REPS1	-0.086065	5.90819	-2.38521	0.0180318	-3.17601	Down
OSGEPL1	-0.175946	6.83963	-2.38521	0.0180318	-3.17601	Down
CNR2	-0.113712	3.82448	-2.38477	0.018053	-3.17692	Down
PIWIL4	0.191156	4.72586	2.38435	0.0180728	-3.17776	Up
UNC93B1	0.0869521	5.75076	2.38174	0.0181978	-3.18308	Up
LOC401913	-0.105264	4.40774	-2.38162	0.0182034	-3.18332	Down
DLGAP2	0.0735447	3.46097	2.3815	0.0182094	-3.18357	Up
SPTBN1	-0.0658213	5.69096	-2.38002	0.0182804	-3.18657	Down
TRPM4	0.116384	4.38473	2.37996	0.0182833	-3.18669	Up
CDH5	0.0916262	5.10337	2.37944	0.0183082	-3.18774	Up
LOC283788	-0.172547	5.24878	-2.37922	0.0183189	-3.18819	Down
MARVELD1	0.115572	6.19494	2.37792	0.0183818	-3.19083	Up
FFAR1	0.0737696	4.2279	2.37703	0.0184252	-3.19265	Up
BMP2	0.0797746	3.1216	2.37683	0.0184345	-3.19304	Up
EARS2	-0.108076	4.53945	-2.37598	0.0184758	-3.19477	Down
CYP2U1	-0.104848	4.27287	-2.37513	0.0185173	-3.1965	Down
C11orf72	-0.0957966	2.86187	-2.37443	0.0185517	-3.19793	Down
TBC1D2	0.138342	6.51106	2.37294	0.0186242	-3.20093	Up
AZGP1	-0.107734	3.04509	-2.37255	0.0186432	-3.20172	Down
KCTD5	0.0723553	5.6803	2.37167	0.0186867	-3.20351	Up
NPW	0.16747	4.44303	2.3715	0.0186949	-3.20385	Up
TRIOBP	0.0952687	7.47659	2.37068	0.0187354	-3.20552	Up
MIIP	0.111101	6.91106	2.36994	0.0187715	-3.20701	Up
SEC14L4	0.0997703	4.23195	2.36851	0.0188422	-3.2099	Up
RPL27	-0.12656	11.7747	-2.36767	0.018884	-3.21161	Down
RP11-222K16.1	-0.106049	2.99974	-2.36596	0.0189687	-3.21506	Down
SYP	0.152784	5.67191	2.36449	0.0190419	-3.21802	Up
LAD1	0.071961	4.5753	2.36337	0.0190982	-3.2203	Up
TCF4	-0.155029	7.51833	-2.36279	0.0191273	-3.22147	Down
ERGIC1	0.107159	7.90237	2.36154	0.0191899	-3.22398	Up
ATP8A2	-0.110417	3.81861	-2.36061	0.0192365	-3.22585	Down
LSG1	-0.109783	7.72821	-2.36026	0.0192545	-3.22657	Down
C10orf107	-0.0838974	2.27172	-2.35884	0.0193261	-3.22943	Down
COX8C	-0.115345	2.35094	-2.35754	0.0193917	-3.23204	Down
KIAA1147	-0.101073	7.62482	-2.35679	0.0194299	-3.23355	Down
EXOC4	-0.0810623	6.28193	-2.35642	0.0194487	-3.23429	Down
TUBA3FP	-0.142492	3.18258	-2.35599	0.0194707	-3.23517	Down
SMARCD3	0.112999	6.31716	2.35599	0.0194709	-3.23517	Up
DAAM1	-0.10729	6.40348	-2.35595	0.0194728	-3.23525	Down
NUAK1	-0.289223	5.28914	-2.35334	0.0196058	-3.24049	Down
ZNF566	-0.21546	3.15961	-2.35278	0.0196347	-3.24162	Down
UPB1	0.0994237	4.76411	2.35269	0.0196391	-3.24179	Up
CSNK1D	0.101738	9.10556	2.35208	0.0196707	-3.24303	Up
MEF2D	0.0807925	6.55414	2.35166	0.0196921	-3.24386	Up
ABCA13	0.169547	2.29317	2.35147	0.0197022	-3.24426	Up
LOC101928545	-0.113311	3.31484	-2.35143	0.0197041	-3.24434	Down
ST3GAL2	0.0911556	7.37185	2.35095	0.0197287	-3.2453	Up
C19orf33	0.144541	5.71349	2.35046	0.0197541	-3.24629	Up
MCEMP1	0.219676	7.77643	2.35003	0.0197764	-3.24715	Up
SLC24A4	0.119238	7.32022	2.34939	0.0198094	-3.24843	Up
C1QTNF2	0.100702	3.46866	2.34886	0.0198368	-3.2495	Up
TMEM190	0.104242	4.40164	2.34839	0.0198612	-3.25044	Up
GOT1L1	-0.0639296	3.7378	-2.34818	0.0198719	-3.25086	Down
NRG1	0.153417	4.89034	2.34799	0.0198819	-3.25124	Up
HCG27	0.141444	9.22669	2.34771	0.0198964	-3.25181	Up
PRRC2C	-0.0793725	10.1253	-2.34713	0.0199263	-3.25296	Down
SELP	0.235323	7.54437	2.34562	0.0200047	-3.25598	Up
KIAA1377	-0.131071	4.4808	-2.34492	0.0200413	-3.25738	Down
RAD50	-0.118171	6.04563	-2.34428	0.020075	-3.25868	Down
IFI27	0.375179	5.71046	2.34225	0.0201816	-3.26275	Up
MORF4L2-AS1	-0.136591	4.09988	-2.34191	0.0201995	-3.26343	Down
RAB27A	0.0895923	9.48966	2.34186	0.0202019	-3.26352	Up
RPS24	-0.12636	9.72713	-2.34074	0.0202607	-3.26575	Down
RNF130	0.110715	6.56462	2.34072	0.0202619	-3.2658	Up
TCEAL1	-0.126703	4.44494	-2.33966	0.0203179	-3.26792	Down
MCCC2	-0.0624549	5.12563	-2.33901	0.0203522	-3.26921	Down
GNAT1	0.0674559	4.11246	2.33731	0.0204422	-3.27261	Up
MIAT	-0.16541	7.22866	-2.33722	0.0204472	-3.27279	Down
NUCKS1	-0.113406	8.89575	-2.33593	0.020516	-3.27537	Down
FAIM2	0.0745088	4.12707	2.3352	0.0205547	-3.27682	Up
NFATC2IP	-0.0785521	7.64265	-2.33501	0.0205649	-3.2772	Down
ZFAND3	0.109917	7.26162	2.33442	0.0205967	-3.27839	Up
GMIP	0.109348	7.04776	2.3343	0.020603	-3.27863	Up
LOC652993	-0.112062	2.81324	-2.33384	0.0206275	-3.27954	Down
DSC2	0.228262	5.16098	2.33308	0.0206682	-3.28105	Up
RP11-466P24.7	-0.0728702	2.8312	-2.33199	0.0207272	-3.28324	Down
GLRA1	0.112166	3.47944	2.3319	0.0207319	-3.28342	Up
RUFY3	-0.0859916	6.67527	-2.33124	0.0207675	-3.28473	Down
TTC26	0.135252	3.21001	2.32993	0.0208379	-3.28733	Up
PGD	0.0932833	5.85922	2.32941	0.0208662	-3.28838	Up
HPSE	0.183277	7.93386	2.32904	0.0208859	-3.2891	Up
LOC101927086	-0.0905518	3.66294	-2.32854	0.0209132	-3.2901	Down
LAMC1	0.119341	4.75981	2.32579	0.0210629	-3.29558	Up
NR1D2	-0.142922	7.76319	-2.32533	0.0210878	-3.29648	Down
MID2	-0.122259	5.00547	-2.32469	0.021123	-3.29777	Down
TGS1	-0.0954066	8.55225	-2.32456	0.0211299	-3.29802	Down
MRPL48	-0.138754	7.41253	-2.32322	0.0212035	-3.30068	Down
C10orf126	0.0723363	2.22898	2.32288	0.0212221	-3.30136	Up
LOC283588	0.164893	8.3165	2.32253	0.0212412	-3.30205	Up
STS	0.099569	4.70586	2.32093	0.0213292	-3.30522	Up
GEN1	-0.214227	4.08869	-2.32013	0.0213734	-3.30681	Down
ABCD1	0.142678	5.9408	2.31894	0.0214394	-3.30917	Up
STK32B	0.16245	5.276	2.31758	0.0215151	-3.31188	Up
FXN	-0.0946206	5.7194	-2.31756	0.0215162	-3.31192	Down
DDX60L	0.19337	7.69984	2.31578	0.0216154	-3.31544	Up
EN1	0.0711526	2.35469	2.31558	0.0216265	-3.31584	Up
C1orf158	0.0947215	3.65107	2.31513	0.0216515	-3.31672	Up
CIDEA	0.0892236	4.45263	2.31487	0.0216661	-3.31724	Up
LOC441081	0.0894324	10.1753	2.31396	0.0217167	-3.31903	Up
LINC00630	-0.125756	2.9352	-2.31391	0.0217199	-3.31914	Down
FMR1NB	-0.0746892	2.20669	-2.31369	0.0217319	-3.31956	Down
PTCD3	-0.114589	7.11524	-2.31303	0.021769	-3.32087	Down
LIN9	-0.0871688	3.54558	-2.31279	0.0217827	-3.32136	Down
ZNRD1	-0.0703387	5.00387	-2.31201	0.0218264	-3.32289	Down
VSIG2	0.130032	5.88628	2.31201	0.0218266	-3.3229	Up
CEACAM7	0.0496531	2.67569	2.31082	0.0218936	-3.32525	Up
ANGPTL1	-0.107667	4.2935	-2.31055	0.0219091	-3.32579	Down
SESTD1	0.118735	6.97994	2.30989	0.0219462	-3.32709	Up
CALD1	0.0756694	4.00478	2.30883	0.0220059	-3.32917	Up
RASAL1	0.0643123	3.84775	2.30877	0.0220095	-3.3293	Up
LRP3	0.0973577	5.24307	2.30865	0.0220162	-3.32953	Up
RPS17	-0.182978	10.4829	-2.30781	0.0220639	-3.33119	Down
ALG2	-0.0823924	7.57267	-2.30697	0.0221117	-3.33285	Down
MPP1	0.164353	10.5715	2.30495	0.0222273	-3.33684	Up
HECW2	0.193276	4.99824	2.30468	0.0222423	-3.33736	Up
SGCE	-0.177216	4.60731	-2.30445	0.0222557	-3.33782	Down
THAP6	-0.094968	5.17398	-2.30415	0.0222732	-3.33842	Down
CTD-2373J6.1	-0.1269	2.37669	-2.30378	0.022294	-3.33914	Down
GPER1	0.0821826	4.67913	2.3031	0.0223329	-3.34047	Up
SHOX2	0.0762203	3.17371	2.30234	0.0223769	-3.34198	Up
RSAD1	-0.117929	7.83624	-2.30166	0.0224161	-3.34332	Down
ZNF551	-0.0840612	4.25177	-2.30135	0.0224339	-3.34393	Down
CR1	0.141518	7.54602	2.3009	0.0224596	-3.34481	Up
RAB30	-0.151905	5.45479	-2.30062	0.0224761	-3.34537	Down
ARPP19	-0.088242	7.08038	-2.30036	0.0224912	-3.34588	Down
MTOR	-0.0679226	5.01519	-2.29947	0.0225425	-3.34763	Down
SEC61B	-0.0995651	8.6734	-2.29905	0.0225671	-3.34846	Down
CCDC66	-0.114897	4.94936	-2.29889	0.0225758	-3.34876	Down
GDF11	-0.0704791	5.41765	-2.29773	0.0226431	-3.35104	Down
ANO7	0.0954087	3.59994	2.29714	0.0226775	-3.3522	Up
VSIG1	-0.208875	4.73355	-2.29615	0.0227352	-3.35414	Down
ESYT3	0.0498459	2.44255	2.29592	0.022749	-3.35461	Up
TUBE1	-0.215421	5.2448	-2.29579	0.0227563	-3.35485	Down
AC006129.2	-0.274688	5.76066	-2.29528	0.0227865	-3.35587	Down
IRF5	0.1214	6.34145	2.29473	0.0228183	-3.35694	Up
TTC7B	0.217563	7.02237	2.29431	0.0228432	-3.35777	Up
PEAR1	0.241203	6.22732	2.29352	0.0228893	-3.35932	Up
MORC4	-0.167651	6.64189	-2.29282	0.0229305	-3.36069	Down
PMS2P8	-0.0924778	7.60722	-2.29263	0.0229419	-3.36107	Down
PTGS1	0.159984	7.76161	2.29167	0.022998	-3.36294	Up
PTGR1	0.078656	3.16543	2.29056	0.0230635	-3.36512	Up
ERC1	-0.0627572	4.38231	-2.29025	0.023082	-3.36573	Down
SRSF3	-0.104401	7.79999	-2.28976	0.0231107	-3.36668	Down
GUCY2D	0.132836	5.1175	2.28937	0.0231341	-3.36745	Up
PTPMT1	-0.103131	6.40898	-2.28845	0.0231888	-3.36926	Down
C18orf21	-0.133232	5.58027	-2.28786	0.0232236	-3.37041	Down
TGIF1	-0.093775	5.39425	-2.28759	0.0232398	-3.37094	Down
HCN2	0.0753263	4.58735	2.28748	0.0232463	-3.37116	Up
DAOA-AS1	-0.108578	1.93868	-2.28743	0.0232489	-3.37124	Down
LOC101928098	-0.102299	2.87776	-2.28722	0.0232617	-3.37166	Down
ZNF512	-0.0960607	8.07919	-2.28635	0.0233138	-3.37337	Down
PROL1	-0.103336	2.60765	-2.28606	0.0233308	-3.37393	Down
KAZALD1	0.0606966	4.00411	2.28583	0.0233445	-3.37438	Up
PPP1R26	0.152785	6.82601	2.28581	0.0233458	-3.37442	Up
IDNK	-0.106268	7.85314	-2.28497	0.023396	-3.37607	Down
ZCCHC7	-0.121893	8.13763	-2.28478	0.0234071	-3.37643	Down
CHTF18	-0.101274	5.63411	-2.28443	0.0234283	-3.37712	Down
IL1R1	0.184196	5.99517	2.28388	0.0234614	-3.3782	Up
HIP1	0.18587	6.11254	2.28263	0.0235362	-3.38063	Up
NIPAL3	-0.117311	8.02391	-2.28245	0.0235473	-3.381	Down
CRIP1	-0.135765	10.5702	-2.28186	0.0235826	-3.38214	Down
LOC102724718	-0.136397	2.9927	-2.28172	0.0235911	-3.38242	Down
EVI5L	0.0689522	4.82722	2.28163	0.0235962	-3.38258	Up
NDUFB2	-0.0886394	7.04019	-2.28138	0.0236114	-3.38307	Down
OTUD4	-0.0900819	5.82866	-2.28064	0.0236564	-3.38453	Down
PRKACA	0.0988458	6.84665	2.27983	0.0237051	-3.3861	Up
HSD17B6	-0.0883431	3.20146	-2.27871	0.0237732	-3.38829	Down
MTRF1L	-0.0556943	5.70764	-2.27854	0.0237836	-3.38863	Down
GALE	0.0728354	4.76697	2.27847	0.0237875	-3.38875	Up
ULK4	-0.0857386	4.49976	-2.27842	0.0237909	-3.38886	Down
MCF2L	-0.0453848	4.16769	-2.27773	0.0238327	-3.3902	Down
ATP6V1C1	0.105655	6.30392	2.27675	0.023892	-3.3921	Up
THBS1	0.125056	4.60344	2.27668	0.0238963	-3.39224	Up
ZFP90	-0.118439	6.7762	-2.27531	0.0239802	-3.39492	Down
LTBP1	0.210833	6.72541	2.27498	0.0240004	-3.39556	Up
NUP43	-0.133764	5.33426	-2.27491	0.0240045	-3.39569	Down
SV2B	0.0571936	3.55534	2.27469	0.0240179	-3.39612	Up
FOXP1	-0.0952111	8.76546	-2.27333	0.0241013	-3.39877	Down
ASPRV1	0.165692	7.94992	2.27303	0.0241195	-3.39935	Up
C11orf94	0.0870982	3.76222	2.27287	0.0241295	-3.39966	Up
GHR	-0.102364	2.67413	-2.27248	0.0241534	-3.40042	Down
GRINA	0.191457	6.46549	2.27113	0.0242365	-3.40304	Up
LTB	-0.0901768	8.67721	-2.26831	0.0244116	-3.40854	Down
ZNF277	-0.0835635	7.14938	-2.26779	0.0244436	-3.40954	Down
MLKL	0.129987	9.34835	2.26751	0.0244613	-3.41009	Up
ZNF671	-0.0922606	6.49408	-2.26642	0.0245289	-3.4122	Down
B4GALT5	0.125548	10.7595	2.26621	0.0245417	-3.4126	Up
PARVB	0.108905	6.04214	2.26537	0.0245946	-3.41424	Up
RNF157-AS1	-0.178751	4.47216	-2.26522	0.0246038	-3.41452	Down
IRGM	-0.182932	4.18052	-2.26522	0.024604	-3.41453	Down
PAMR1	-0.116217	3.36716	-2.26521	0.0246046	-3.41455	Down
PXYLP1	0.11292	5.29206	2.26485	0.0246269	-3.41524	Up
FAM46D	0.096671	2.49265	2.26327	0.0247263	-3.41832	Up
SOS1	-0.0792539	6.62603	-2.26203	0.024804	-3.42071	Down
ADAMTSL2	0.104096	4.36108	2.26185	0.0248151	-3.42105	Up
PRR3	-0.110827	6.34098	-2.26183	0.0248168	-3.42111	Down
NPIPA1	-0.128145	9.31728	-2.26159	0.0248317	-3.42156	Down
AK7	0.0481482	2.97077	2.26085	0.0248784	-3.423	Up
USP28	-0.0956755	7.27384	-2.25975	0.024948	-3.42513	Down
AF289551	-0.124752	6.40749	-2.25971	0.0249502	-3.42519	Down
ZNF136	-0.122222	5.65307	-2.25969	0.0249519	-3.42525	Down
PLA2G7	0.224531	7.13579	2.25941	0.0249693	-3.42578	Up
GSK3A	0.11077	6.46102	2.25858	0.0250216	-3.42738	Up
C5orf28	-0.173615	5.01627	-2.25824	0.0250433	-3.42804	Down
HK3	0.147025	6.83951	2.25778	0.0250725	-3.42893	Up
SAMD3	-0.145882	7.5904	-2.25669	0.025142	-3.43104	Down
CCDC50	-0.16445	5.99389	-2.25653	0.0251522	-3.43135	Down
PREP	-0.0893286	6.70554	-2.25604	0.0251835	-3.4323	Down
TKTL1	-0.161055	6.03842	-2.25576	0.0252014	-3.43284	Down
DRD5	-0.0697001	3.29311	-2.25549	0.0252187	-3.43336	Down
NTSR1	0.0992003	3.52941	2.25355	0.0253426	-3.4371	Up
PMS2P3	-0.0783777	6.90899	-2.25316	0.0253681	-3.43787	Down
C8orf59	-0.173599	7.45967	-2.25284	0.0253883	-3.43847	Down
LOC93622	-0.121376	10.1244	-2.25275	0.0253943	-3.43865	Down
SEC24B-AS1	-0.209095	4.84416	-2.25261	0.0254032	-3.43892	Down
SIRPG	-0.138841	6.35765	-2.25235	0.0254202	-3.43943	Down
BDKRB1	0.0946658	3.38209	2.24907	0.0256315	-3.44574	Up
RP3-522P13.1	-0.101439	4.17207	-2.24862	0.0256608	-3.44661	Down
MAPK1	0.0715687	8.36787	2.24787	0.0257096	-3.44806	Up
KIF21A	-0.200228	5.89463	-2.24747	0.0257355	-3.44883	Down
BMS1P6	-0.258301	6.18752	-2.2454	0.0258704	-3.45281	Down
HSPA1L	0.0945035	5.69866	2.24501	0.0258956	-3.45355	Up
TRH	0.0874338	2.6451	2.24467	0.0259182	-3.45422	Up
TMEM45B	0.193908	6.43339	2.24444	0.0259333	-3.45466	Up
ALDH3B1	0.110474	7.01631	2.2412	0.0261457	-3.46087	Up
ABHD16B	0.0826521	4.67533	2.24104	0.0261562	-3.46118	Up
CIRBP	-0.0747796	10.3591	-2.24098	0.0261602	-3.4613	Down
CCT4	-0.0685527	8.10601	-2.24052	0.0261911	-3.46219	Down
CEBPE	0.155262	6.26621	2.24043	0.0261965	-3.46235	Up
AKR1B1	-0.100424	9.69052	-2.23951	0.0262575	-3.46412	Down
LOC643355	0.103847	2.19431	2.23857	0.02632	-3.46593	Up
RAB5C	0.0761906	8.65274	2.23733	0.0264021	-3.46831	Up
NSAP11	-0.0741632	2.14605	-2.2369	0.0264309	-3.46913	Down
MSTO1	-0.0924457	7.98656	-2.23643	0.0264622	-3.47004	Down
WNT10B	-0.152043	4.90194	-2.23638	0.0264652	-3.47012	Down
SLC9A8	0.107249	8.51609	2.23573	0.0265084	-3.47137	Up
C20orf27	0.108856	6.66548	2.23479	0.0265714	-3.47317	Up
CYB5R3	0.0997236	7.62918	2.23408	0.0266187	-3.47453	Up
SSRP1	-0.122202	8.11668	-2.23398	0.0266258	-3.47473	Down
TMEM161B-AS1	-0.072323	5.83555	-2.23186	0.0267681	-3.47878	Down
IFT57	-0.106972	5.18182	-2.23159	0.0267858	-3.47929	Down
LINC00842	-0.101132	3.02107	-2.23102	0.0268246	-3.48039	Down
SERPINA2	0.09488	2.79829	2.22954	0.0269245	-3.48322	Up
TNRC6C	-0.0587528	5.62874	-2.22934	0.0269378	-3.48359	Down
ZNF345	-0.0698378	3.96456	-2.2285	0.0269945	-3.48519	Down
PDCD2L	-0.131103	6.21806	-2.22799	0.0270293	-3.48617	Down
CD101	0.169983	6.2818	2.22733	0.0270744	-3.48744	Up
MBOAT2	0.164406	8.32308	2.22682	0.0271091	-3.48841	Up
PTRHD1	-0.15837	7.93769	-2.22674	0.0271141	-3.48855	Down
POLR3K	-0.0829662	5.01031	-2.22606	0.0271603	-3.48985	Down
ADAM12	-0.107487	4.07639	-2.22536	0.027208	-3.49118	Down
LINC00622	0.256024	4.71319	2.22481	0.027246	-3.49224	Up
CAMKK2	0.102797	7.04739	2.2241	0.0272947	-3.4936	Up
CD247	-0.157659	8.3977	-2.22171	0.0274585	-3.49815	Down
PCBD2	-0.0882051	4.96722	-2.22166	0.0274616	-3.49824	Down
LOC101928001	-0.109872	2.94417	-2.22147	0.0274747	-3.4986	Down
RP11-319G9.3	-0.123479	4.43521	-2.22031	0.0275545	-3.50081	Down
MAPRE2	-0.0591074	6.29187	-2.22013	0.0275674	-3.50116	Down
SMC5	-0.0983771	5.85496	-2.22007	0.0275711	-3.50126	Down
DTYMK	-0.0825864	5.73128	-2.21882	0.0276578	-3.50365	Down
CCPG1	0.203157	6.96801	2.21859	0.0276734	-3.50408	Up
SPRED2	0.0730623	3.99149	2.21857	0.0276749	-3.50412	Up
CREBBP	0.0769237	7.77499	2.21849	0.0276808	-3.50428	Up
LINS	-0.0943832	7.35711	-2.21648	0.0278203	-3.5081	Down
LOC100506797	-0.136379	4.27452	-2.21615	0.0278433	-3.50873	Down
PPP2R5C	-0.0738175	8.39686	-2.21603	0.0278516	-3.50896	Down
MALL	0.110596	4.21333	2.2125	0.0280981	-3.51565	Up
NFATC2	-0.0668599	7.46556	-2.21238	0.0281066	-3.51588	Down
HTR4	0.0538553	3.73148	2.2122	0.0281195	-3.51623	Up
SLC7A5	0.185263	8.06187	2.21021	0.0282597	-3.52	Up
GPR78	0.0996008	5.07086	2.20947	0.0283119	-3.5214	Up
CCDC170	0.10335	3.88698	2.20928	0.0283247	-3.52175	Up
UQCRC2	-0.0701585	7.67036	-2.20922	0.028329	-3.52186	Down
IQGAP3	0.0735285	2.87669	2.20801	0.0284151	-3.52417	Up
BOLA2	-0.0878946	8.58896	-2.20709	0.0284799	-3.5259	Down
LOXL2	0.058602	4.92027	2.2067	0.0285078	-3.52664	Up
SDHD	0.227442	6.75199	2.20478	0.0286445	-3.53027	Up
GPATCH4	-0.0992439	6.24884	-2.20456	0.0286606	-3.5307	Down
TNFRSF25	-0.0855998	5.7031	-2.20363	0.0287271	-3.53246	Down
LRRC69	-0.11155	6.69481	-2.20346	0.0287386	-3.53276	Down
NRGN	0.234583	9.00813	2.20285	0.0287826	-3.53392	Up
PPOX	-0.0933462	4.58849	-2.20151	0.0288785	-3.53644	Down
POU1F1	0.0950925	2.62486	2.20072	0.0289357	-3.53795	Up
JDP2	0.144301	5.86135	2.2007	0.0289371	-3.53798	Up
RP11-164P12.3	-0.127089	4.22104	-2.20022	0.0289715	-3.53888	Down
LOC100506271	0.100186	4.75074	2.19988	0.0289964	-3.53953	Up
IPO11	-0.201137	3.56588	-2.19959	0.0290174	-3.54008	Down
LOC101927841	-0.180903	4.16049	-2.19682	0.0292176	-3.5453	Down
CDKN3	-0.119738	3.27614	-2.19673	0.0292238	-3.54546	Down
RP3-428L16.2	-0.166869	3.4182	-2.19657	0.0292358	-3.54577	Down
BRF1	0.0652318	4.77573	2.19607	0.0292722	-3.54671	Up
ACTC1	0.0746946	3.61923	2.19595	0.0292808	-3.54694	Up
IRF4	-0.0572394	4.17239	-2.19496	0.0293529	-3.5488	Down
SEMA5A	-0.0797502	3.63638	-2.19417	0.0294104	-3.55029	Down
SUCNR1	0.21127	4.59899	2.19404	0.0294201	-3.55054	Up
MS4A1	-0.211001	8.84949	-2.19274	0.029515	-3.55298	Down
LOC101930421	0.0753421	4.06143	2.19266	0.0295211	-3.55313	Up
FOXQ1	0.195628	3.83121	2.1923	0.0295473	-3.55381	Up
EML5	-0.114165	3.35601	-2.19218	0.0295563	-3.55404	Down
KCNK7	0.08693	4.73342	2.19132	0.029619	-3.55564	Up
GVINP1	-0.112905	8.65913	-2.19116	0.0296308	-3.55595	Down
CDC25B	-0.124082	9.99128	-2.191	0.0296428	-3.55625	Down
EIF5A2	-0.167146	4.70317	-2.19087	0.0296519	-3.55648	Down
RP11-443B7.1	0.199613	7.62859	2.19073	0.0296623	-3.55675	Up
PPP6R1	0.118005	6.95579	2.19035	0.0296903	-3.55747	Up
PPP4R1	0.131941	9.43063	2.19013	0.0297064	-3.55788	Up
AMPD3	0.117359	8.6495	2.18998	0.0297178	-3.55817	Up
GPR27	0.125736	6.44521	2.18982	0.0297292	-3.55846	Up
MAML3	0.113922	6.00474	2.18918	0.0297767	-3.55967	Up
C5orf63	-0.104945	5.09517	-2.18856	0.0298224	-3.56083	Down
L3HYPDH	-0.114773	4.72661	-2.1882	0.0298489	-3.5615	Down
TFEB	0.141991	7.02547	2.18771	0.0298852	-3.56242	Up
TIMM8B	-0.0859679	6.42599	-2.18705	0.0299344	-3.56367	Down
ITGB3	0.158188	5.55651	2.18595	0.0300158	-3.56573	Up
FCHSD2	0.104393	9.24477	2.18428	0.0301401	-3.56886	Up
LOXHD1	0.0904279	4.8571	2.1841	0.030154	-3.56921	Up
MRPL50	-0.114684	5.61241	-2.18345	0.0302023	-3.57042	Down
PAFAH1B3	0.103422	6.46608	2.18338	0.0302073	-3.57054	Up
VSTM1	0.246287	8.18371	2.1832	0.0302206	-3.57088	Up
LOC101928139	-0.155547	4.42904	-2.18284	0.0302479	-3.57156	Down
AC009502.4	-0.0809957	3.18497	-2.18266	0.0302615	-3.5719	Down
EIF3H	-0.109797	8.93102	-2.18226	0.030291	-3.57264	Down
AIG1	0.088081	4.53072	2.18221	0.0302951	-3.57274	Up
LOC100506235	-0.140586	5.14744	-2.18218	0.0302975	-3.5728	Down
SIAH2	0.200083	8.27567	2.18194	0.0303149	-3.57324	Up
TAS2R9	-0.0874492	3.22479	-2.18149	0.0303488	-3.57408	Down
NAA25	-0.116821	6.90934	-2.18102	0.030384	-3.57496	Down
IQSEC2	0.073288	4.91527	2.18071	0.0304076	-3.57555	Up
ARHGEF10	-0.0981124	3.54531	-2.18038	0.0304325	-3.57617	Down
KLRC4	-0.209721	3.12172	-2.1797	0.0304832	-3.57743	Down
OXER1	0.11639	6.47426	2.17966	0.0304867	-3.57751	Up
ELOVL3	0.0985198	3.011	2.17751	0.0306488	-3.58153	Up
DQ570096	0.109941	7.18511	2.17659	0.0307184	-3.58324	Up
TOLLIP	0.107974	6.97219	2.17654	0.0307225	-3.58335	Up
PTMA	-0.0713927	11.8599	-2.17626	0.0307439	-3.58387	Down
RP11-250B2.3	-0.110288	3.18611	-2.17618	0.0307498	-3.58402	Down
TLX2	0.0759789	4.14331	2.17576	0.0307812	-3.58479	Up
RP11-343H5.6	0.0656545	3.55311	2.17551	0.0308004	-3.58526	Up
NUP210	-0.0820759	8.41983	-2.17488	0.0308484	-3.58644	Down
ZNF540	-0.106386	4.98637	-2.17484	0.0308516	-3.58652	Down
UMODL1	0.0829942	2.08134	2.17469	0.0308627	-3.58679	Up
CD93	0.117243	9.41375	2.1727	0.0310145	-3.5905	Up
RPARP-AS1	-0.113961	9.20898	-2.17225	0.031049	-3.59135	Down
DMRTB1	0.0755308	3.1673	2.17172	0.0310895	-3.59233	Up
HPCAL4	-0.112746	5.30348	-2.17156	0.031102	-3.59264	Down
ATP8B2	-0.0863701	8.55493	-2.17131	0.0311212	-3.5931	Down
INSR	0.08766	6.47455	2.17131	0.0311213	-3.5931	Up
GNA15	0.175217	6.2967	2.17093	0.0311504	-3.59381	Up
SHOX	-0.120736	2.8166	-2.17087	0.0311546	-3.59391	Down
AIFM1	-0.0682201	7.56768	-2.17086	0.0311555	-3.59393	Down
CNNM2	-0.10408	4.3407	-2.17052	0.031182	-3.59458	Down
IKBKG	0.0876383	7.35951	2.17045	0.0311872	-3.5947	Up
TK2	0.100686	7.47981	2.17	0.031222	-3.59555	Up
ARIH2OS	-0.154496	4.02448	-2.16997	0.031224	-3.5956	Down
TSGA10	-0.111972	3.33577	-2.16993	0.031227	-3.59567	Down
EPOR	0.0763487	5.8099	2.16932	0.0312739	-3.5968	Up
CDCA8	-0.167129	4.64421	-2.16903	0.0312962	-3.59734	Down
KIAA0319L	0.116146	7.77414	2.16894	0.0313033	-3.59751	Up
METTL9	0.0863896	8.94223	2.16832	0.0313512	-3.59867	Up
HSPBAP1	0.108352	8.94464	2.16828	0.0313543	-3.59874	Up
ERCC5	-0.0767095	10.5268	-2.16827	0.0313552	-3.59877	Down
TMEM144	0.106592	3.31824	2.16714	0.0314422	-3.60086	Up
ASAP1	0.0766531	9.20423	2.16573	0.0315518	-3.60349	Up
C21orf59	-0.0682912	5.52157	-2.16556	0.0315643	-3.60379	Down
MFN2	0.0873592	5.871	2.16543	0.031575	-3.60405	Up
ECRP	0.204577	6.41061	2.16505	0.0316042	-3.60475	Up
RPL22	-0.0701649	11.8187	-2.1645	0.0316474	-3.60578	Down
SLC24A3	0.209845	5.2556	2.16438	0.0316561	-3.60599	Up
S1PR3	0.130588	4.70768	2.16429	0.0316637	-3.60617	Up
GOLGA8A	-0.153727	8.69216	-2.1636	0.0317168	-3.60743	Down
POGK	-0.0986437	7.53688	-2.16298	0.0317656	-3.6086	Down
PAQR9	0.109941	2.51947	2.16284	0.0317765	-3.60886	Up
CPB2	-0.106734	2.46268	-2.16269	0.0317884	-3.60914	Down
LOC285422	-0.0886963	2.72859	-2.16249	0.031804	-3.60951	Down
GALNT12	-0.134359	5.00488	-2.16242	0.0318091	-3.60963	Down
NPC1	-0.0728571	5.70536	-2.16203	0.03184	-3.61036	Down
CLECL1	-0.115699	4.92414	-2.16125	0.0319008	-3.61181	Down
METTL7B	0.135207	2.42115	2.16086	0.0319311	-3.61252	Up
TTC37	-0.13027	5.80203	-2.16054	0.0319561	-3.61311	Down
ADPRM	-0.100176	6.39398	-2.16034	0.031972	-3.61349	Down
QSOX1	0.108143	6.19395	2.16001	0.0319978	-3.6141	Up
SPRY4-IT1	0.0960081	4.42782	2.15937	0.0320486	-3.6153	Up
NMT2	-0.158855	7.18421	-2.15924	0.0320582	-3.61552	Down
HLA-DPB2	-0.195913	2.92886	-2.15914	0.0320667	-3.61572	Down
MTFP1	-0.118215	6.89967	-2.1591	0.0320692	-3.61578	Down
HMGB4	-0.0828903	3.97758	-2.15888	0.0320866	-3.61619	Down
CCM2L	0.0792103	2.99208	2.15844	0.0321214	-3.61701	Up
SLC26A8	0.302315	6.39369	2.15831	0.0321314	-3.61725	Up
AF198444	-0.198521	3.38205	-2.15808	0.0321498	-3.61768	Down
MYO15A	-0.0984976	4.17016	-2.15732	0.0322099	-3.61909	Down
NF2	-0.0443049	4.81486	-2.15625	0.0322942	-3.62106	Down
SLC6A4	0.0892599	3.07977	2.15582	0.0323288	-3.62187	Up
PDK4	-0.167182	5.61872	-2.15525	0.0323734	-3.62291	Down
RAB3D	0.0944661	7.40237	2.15511	0.0323848	-3.62318	Up
AKAP1	-0.0595348	5.24925	-2.15421	0.0324562	-3.62484	Down
HPYR1	0.0676957	2.95477	2.15415	0.0324612	-3.62496	Up
CTB-174D11.1	0.0922172	3.50685	2.15408	0.0324663	-3.62508	Up
GYG1	0.101994	9.40192	2.15402	0.0324717	-3.6252	Up
KDM7A	0.136073	9.27271	2.15399	0.0324738	-3.62525	Up
STAG3L4	-0.123776	5.64997	-2.15222	0.0326145	-3.62852	Down
TSHB	0.148095	4.525	2.15092	0.0327191	-3.63093	Up
NFIA	0.115833	5.75909	2.15082	0.032727	-3.63111	Up
FAM159A	-0.11524	6.50937	-2.15065	0.0327401	-3.63142	Down
MICAL2	0.117852	8.41384	2.15039	0.0327609	-3.6319	Up
CACNG8	0.074142	5.18248	2.14973	0.0328142	-3.63312	Up
RPP30	-0.0843871	5.18616	-2.14968	0.032818	-3.63321	Down
RPS10	-0.126467	11.8553	-2.1495	0.0328326	-3.63355	Down
PES1	0.075015	4.85096	2.14803	0.0329512	-3.63627	Up
PF4V1	0.441287	5.11491	2.148	0.0329536	-3.63632	Up
AKIRIN2	0.0960033	6.79362	2.14793	0.0329586	-3.63644	Up
HAGLROS	0.0906528	3.7927	2.14743	0.0329992	-3.63737	Up
NCEH1	0.260015	5.19137	2.14694	0.0330391	-3.63828	Up
MBD3	0.0675152	6.35863	2.14688	0.0330434	-3.63837	Up
PKP2	0.091821	3.74488	2.14667	0.0330603	-3.63876	Up
PIGL	-0.0890358	5.49999	-2.14618	0.0331	-3.63967	Down
RP3-412A9.16	0.0675581	3.30232	2.14594	0.0331198	-3.64012	Up
HSPE1	-0.110929	8.0918	-2.14589	0.0331239	-3.64021	Down
DOK5	-0.0829707	2.86016	-2.14532	0.0331695	-3.64125	Down
EIF4G3	0.0672419	7.15531	2.14463	0.0332254	-3.64252	Up
TEX35	0.0860069	4.07949	2.14458	0.0332297	-3.64262	Up
NAIP	0.160002	8.17186	2.14442	0.033243	-3.64292	Up
NDST3	0.0838579	2.75563	2.14387	0.0332877	-3.64393	Up
FCER1G	0.0538907	12.053	2.14368	0.0333026	-3.64427	Up
S100P	0.383842	10.6776	2.14335	0.0333298	-3.64488	Up
SAP30	0.073688	5.08459	2.14256	0.0333939	-3.64633	Up
ELOVL2	0.0594604	2.41146	2.14231	0.0334144	-3.6468	Up
SHANK2-AS3	0.0733734	3.2581	2.14231	0.0334145	-3.6468	Up
MEF2A	0.121929	6.59006	2.14146	0.0334838	-3.64836	Up
LOC101927722	-0.121915	3.74603	-2.14138	0.03349	-3.6485	Down
AQR	-0.0795736	7.07491	-2.14048	0.033564	-3.65016	Down
LOC101927159	-0.0739468	2.86253	-2.14047	0.0335648	-3.65018	Down
C1orf50	-0.108477	7.27416	-2.14041	0.0335698	-3.6503	Down
KRTAP11-1	-0.0923697	3.17008	-2.13925	0.0336649	-3.65243	Down
AP2A2	0.0798367	6.32849	2.13917	0.0336715	-3.65258	Up
EPB41L1	0.0592901	3.06707	2.13911	0.0336762	-3.65268	Up
IER5L	0.0800247	4.94229	2.13895	0.0336891	-3.65297	Up
TP53RK	-0.0950664	7.05042	-2.13792	0.0337742	-3.65487	Down
RP11-102L12.2	-0.176402	3.58616	-2.1375	0.0338084	-3.65563	Down
MANBA	0.0875051	9.37708	2.13716	0.0338368	-3.65627	Up
CD63	0.116802	11.0733	2.13707	0.0338439	-3.65643	Up
HLA-DRA	-0.126884	11.4573	-2.13649	0.0338919	-3.65749	Down
SPATA3-AS1	0.093004	4.77034	2.13618	0.0339175	-3.65806	Up
RP11-356B19.11	-0.140774	3.97086	-2.13611	0.0339233	-3.65819	Down
TECPR2	0.161741	7.72058	2.13548	0.0339753	-3.65934	Up
ART5	0.0796778	3.64337	2.13452	0.0340544	-3.6611	Up
GINS4	-0.061245	3.3078	-2.13415	0.0340857	-3.66179	Down
ATP7B	0.168454	4.76556	2.13387	0.0341085	-3.66229	Up
PTK7	-0.0685691	3.48684	-2.13375	0.0341183	-3.66251	Down
PHOSPHO2	-0.17494	3.65958	-2.13354	0.0341363	-3.66291	Down
HOXC8	0.0796776	4.24429	2.13348	0.0341414	-3.66302	Up
CHRDL2	0.083731	4.48585	2.13332	0.0341545	-3.66331	Up
SCFD1	-0.0980794	7.51369	-2.13308	0.034174	-3.66374	Down
GIMAP7	-0.111102	10.1259	-2.13274	0.0342022	-3.66436	Down
GNRH1	-0.108454	5.71021	-2.13259	0.0342148	-3.66464	Down
NHP2L1	-0.0915437	7.60646	-2.13237	0.0342331	-3.66504	Down
RNASE7	0.0533691	2.64442	2.13172	0.0342874	-3.66623	Up
SLCO3A1	0.115567	7.71454	2.13161	0.0342969	-3.66644	Up
ENPP1	-0.0588834	3.09535	-2.13143	0.0343121	-3.66678	Down
LOC100506675	0.0540125	3.5102	2.13136	0.0343177	-3.6669	Up
FAM60A	-0.110678	7.80965	-2.13053	0.0343868	-3.66842	Down
CD151	0.122764	7.20962	2.13037	0.0344004	-3.66871	Up
HOTS	-0.357892	6.10885	-2.13027	0.0344084	-3.66889	Down
AK024936	-0.112743	3.02306	-2.12819	0.0345832	-3.6727	Down
ERLIN1	0.0889581	6.14146	2.12802	0.0345975	-3.67302	Up
CTSA	0.14898	9.94762	2.12795	0.0346029	-3.67313	Up
SEMA6A	-0.071859	5.09926	-2.12767	0.0346263	-3.67364	Down
TMCO2	-0.116549	2.82694	-2.12743	0.0346464	-3.67408	Down
CASD1	-0.121613	4.63153	-2.12699	0.0346834	-3.67488	Down
ABCB1	-0.138705	5.8103	-2.12691	0.0346904	-3.67503	Down
SNX24	-0.0653495	4.22313	-2.12685	0.0346958	-3.67515	Down
ZNF689	-0.078407	7.06086	-2.12672	0.0347069	-3.67539	Down
QRSL1	-0.112498	4.93402	-2.12659	0.0347179	-3.67563	Down
DNAJC7	-0.0808388	8.53329	-2.12628	0.0347438	-3.67619	Down
SLC22A4	0.150113	8.72706	2.12594	0.0347724	-3.67681	Up
MYC	-0.184925	8.01332	-2.12593	0.0347729	-3.67682	Down
INPP5J	0.0856312	4.18064	2.1258	0.0347839	-3.67706	Up
NXPH4	0.0933439	4.13877	2.12557	0.0348036	-3.67749	Up
KBTBD11	0.111441	7.97189	2.12528	0.0348282	-3.67802	Up
PRKCQ	-0.0978803	7.96339	-2.12413	0.0349252	-3.68011	Down
MLANA	-0.084112	3.17143	-2.12411	0.0349273	-3.68016	Down
LOC728061	-0.118873	5.10144	-2.1229	0.0350293	-3.68235	Down
C2orf44	-0.107981	7.85429	-2.1227	0.0350465	-3.68272	Down
ZNF571	-0.19816	3.05459	-2.12265	0.0350512	-3.68282	Down
ZIK1	-0.105176	5.08522	-2.12247	0.035066	-3.68314	Down
AQP1	0.151736	4.55233	2.12246	0.0350674	-3.68317	Up
MAF	-0.134288	5.67653	-2.12239	0.0350728	-3.68328	Down
LINC01260	-0.14547	4.68676	-2.12165	0.0351359	-3.68464	Down
MKNK1	0.089374	8.67352	2.12135	0.0351614	-3.68518	Up
CD28	-0.091101	5.25844	-2.12107	0.035185	-3.68569	Down
LNPEP	-0.0723647	7.06026	-2.1206	0.0352253	-3.68655	Down
SUGP2	-0.0899518	7.67212	-2.12038	0.0352443	-3.68695	Down
ZNRF1	0.0858456	5.54552	2.12002	0.0352747	-3.6876	Up
MFSD1	0.0979749	10.3008	2.11995	0.035281	-3.68774	Up
RP11-435O5.5	0.0929742	4.79069	2.11988	0.0352864	-3.68785	Up
TMEM9B	-0.0683361	8.15781	-2.11959	0.0353114	-3.68838	Down
SLC25A40	0.166293	5.60937	2.11936	0.0353308	-3.6888	Up
LOC100130964	0.0731044	2.36348	2.11817	0.035433	-3.69097	Up
RPS10L	-0.119065	7.96639	-2.11729	0.0355084	-3.69257	Down
FAM169A	-0.205323	4.92137	-2.11712	0.0355237	-3.69289	Down
ZBTB24	-0.0863795	5.80097	-2.11694	0.0355385	-3.69321	Down
LOC101928012	0.0627798	1.87502	2.11691	0.035541	-3.69326	Up
GGPS1	-0.0771751	7.4523	-2.11532	0.0356782	-3.69616	Down
TRIM32	-0.105766	5.24682	-2.11462	0.0357389	-3.69744	Down
MRPS30	-0.0920671	6.47884	-2.11386	0.0358043	-3.69881	Down
ARMC7	0.0911216	6.80953	2.11361	0.0358258	-3.69926	Up
SLC1A7	0.0625027	4.27622	2.11325	0.0358574	-3.69992	Up
ZNF557	-0.137271	4.96956	-2.11229	0.0359402	-3.70166	Down
ZNF274	-0.0782103	8.09991	-2.11225	0.0359443	-3.70174	Down
GALNT18	0.06355	3.70776	2.11221	0.0359477	-3.70181	Up
R3HDM1	-0.152653	7.41482	-2.11211	0.0359558	-3.70198	Down
PPP1R3C	0.0648347	3.37762	2.11193	0.0359719	-3.70232	Up
ZNF268	-0.135217	4.77287	-2.11144	0.0360147	-3.70321	Down
RCAN3	-0.135303	8.26296	-2.11138	0.0360193	-3.70331	Down
DPH5	-0.120797	7.86652	-2.11122	0.0360333	-3.7036	Down
KLHL4	0.0523434	2.74191	2.11103	0.0360504	-3.70396	Up
POLQ	-0.077301	3.30324	-2.11074	0.036075	-3.70447	Down
APOBEC3D	0.0922136	4.00303	2.11071	0.0360779	-3.70453	Up
EVX1	0.0890148	4.91093	2.11012	0.0361289	-3.70559	Up
LOC153546	0.135881	5.71668	2.11006	0.0361343	-3.70571	Up
ESM1	-0.106802	2.78658	-2.10999	0.0361403	-3.70583	Down
TFPI	0.0886642	3.22326	2.10899	0.036228	-3.70765	Up
PIK3R2	0.116933	6.69124	2.10866	0.0362564	-3.70824	Up
MTL5	0.157759	6.60762	2.10842	0.0362782	-3.70869	Up
FFAR4	0.0604098	2.75612	2.1079	0.0363236	-3.70963	Up
YARS2	-0.0840733	7.38897	-2.10761	0.0363486	-3.71015	Down
ANKRD22	0.267097	5.26429	2.10733	0.0363732	-3.71066	Up
SHKBP1	0.154648	9.51286	2.10709	0.0363944	-3.71109	Up
ZNF331	-0.117643	6.49011	-2.10479	0.0365964	-3.71525	Down
SLC35A2	0.0855432	6.46321	2.10452	0.0366209	-3.71575	Up
RNASE4	0.18624	5.35809	2.10422	0.0366468	-3.71629	Up
NOL8	-0.121544	8.28943	-2.10355	0.0367065	-3.71751	Down
ZFYVE20	-0.0468348	6.09338	-2.10309	0.0367465	-3.71833	Down
ARL8A	0.0913114	8.41205	2.10238	0.0368098	-3.71962	Up
MINOS1	-0.0772131	7.63321	-2.10219	0.0368268	-3.71996	Down
PPAPDC3	0.0937113	3.99154	2.10118	0.0369158	-3.72178	Up
CTNNBIP1	0.0777701	5.55912	2.10037	0.0369884	-3.72325	Up
LRRC42	0.109882	5.97935	2.09985	0.0370345	-3.72419	Up
SSR4	-0.0739149	11.6099	-2.09859	0.0371465	-3.72645	Down
RP11-190A12.8	-0.207934	4.85649	-2.09831	0.0371717	-3.72696	Down
KNTC1	-0.146849	5.71813	-2.09825	0.0371773	-3.72707	Down
GALT	-0.107001	5.37706	-2.0977	0.0372265	-3.72807	Down
CD177	0.430036	5.73031	2.09727	0.0372647	-3.72884	Up
TRIM68	-0.112731	8.9522	-2.09669	0.0373166	-3.72988	Down
POU6F2	-0.0880885	3.74357	-2.0966	0.0373249	-3.73005	Down
KPNA3	-0.147731	7.97875	-2.09571	0.0374051	-3.73166	Down
EFNA3	0.0980913	5.21825	2.09556	0.0374186	-3.73193	Up
LOC400692	-0.0625693	2.08457	-2.09407	0.037552	-3.7346	Down
TTLL7	0.0671905	2.96346	2.09403	0.037556	-3.73468	Up
LOC653581	0.0991198	3.98775	2.09358	0.0375965	-3.73549	Up
RBM20	-0.130366	2.61793	-2.09334	0.0376178	-3.73591	Down
LIFR	-0.0363793	2.55999	-2.09256	0.0376884	-3.73732	Down
GATM	-0.0580999	3.17079	-2.09244	0.0376994	-3.73754	Down
AGAP6	-0.105679	5.42162	-2.09175	0.0377624	-3.73879	Down
FAM222A-AS1	0.073583	3.82974	2.09094	0.0378358	-3.74025	Up
LOC100132661	0.09269	2.13495	2.09072	0.0378554	-3.74063	Up
C10orf54	0.121233	10.1571	2.09	0.0379209	-3.74193	Up
ZNF91	-0.105115	5.03782	-2.08999	0.0379214	-3.74194	Down
STX6	0.0530408	6.7185	2.08952	0.037964	-3.74278	Up
CLTCL1	0.162016	6.4033	2.08951	0.037965	-3.7428	Up
BCORL1	0.0720486	5.43325	2.08941	0.0379743	-3.74299	Up
PRRG4	0.188412	7.27983	2.08928	0.0379863	-3.74322	Up
EXOSC10	-0.0770369	6.30622	-2.0885	0.0380574	-3.74462	Down
LOC389831	-0.223766	3.70231	-2.08841	0.0380652	-3.74478	Down
TNN	0.106525	2.27721	2.08805	0.0380981	-3.74543	Up
LOC100506489	0.080656	2.89437	2.08738	0.0381594	-3.74663	Up
SEH1L	-0.0937465	7.78604	-2.08737	0.0381601	-3.74664	Down
CCDC88C	-0.0748397	7.68739	-2.08633	0.0382559	-3.74852	Down
NOL3	0.0617512	4.92437	2.08601	0.0382845	-3.74908	Up
LOC100131496	-0.11031	4.00429	-2.08584	0.0383002	-3.74939	Down
AHRR	0.126702	3.95483	2.0858	0.0383045	-3.74947	Up
CNST	-0.12864	5.9511	-2.08527	0.0383528	-3.75042	Down
LOC100131532	0.0789551	4.50937	2.08487	0.0383897	-3.75114	Up
COL4A4	-0.147972	4.51318	-2.0848	0.0383957	-3.75126	Down
CCDC157	0.0518032	4.33565	2.08473	0.038402	-3.75138	Up
SPATC1L	0.0920862	5.75681	2.08445	0.0384279	-3.75189	Up
PRRC1	-0.0903848	8.04939	-2.08423	0.0384484	-3.75228	Down
RABEP1	-0.0961328	6.89881	-2.08408	0.0384623	-3.75256	Down
TJP1	-0.0662023	3.28224	-2.08404	0.0384655	-3.75262	Down
FOSL1	0.0967248	2.75432	2.08388	0.0384803	-3.75291	Up
ALDH1A3	0.0633237	2.96191	2.0838	0.0384881	-3.75306	Up
JAK1	-0.101411	9.67119	-2.08375	0.0384921	-3.75314	Down
WISP3	-0.092616	2.67401	-2.08351	0.038515	-3.75358	Down
OSBPL1A	0.100777	5.57679	2.0832	0.0385435	-3.75414	Up
ACY1	0.0855535	4.04978	2.08319	0.038544	-3.75414	Up
KBTBD4	-0.0710514	6.65266	-2.08294	0.0385671	-3.75459	Down
IFNB1	0.0888645	2.86402	2.0829	0.038571	-3.75467	Up
COL25A1	0.0519963	2.72181	2.08239	0.0386177	-3.75558	Up
SPHK1	0.149155	3.7661	2.08197	0.0386569	-3.75634	Up
TBC1D28	0.0716489	3.07673	2.08169	0.0386828	-3.75684	Up
PGRMC1	0.110806	6.64159	2.08129	0.0387195	-3.75755	Up
CLEC2B	-0.0993743	8.89626	-2.08097	0.0387489	-3.75812	Down
PDE4D	-0.090588	4.58091	-2.0803	0.0388114	-3.75932	Down
KIAA0020	-0.0839242	6.07197	-2.08027	0.0388141	-3.75938	Down
SH3BP1	0.149131	4.93502	2.08006	0.0388334	-3.75975	Up
FAM69A	-0.130866	5.82453	-2.07985	0.0388528	-3.76012	Down
DDHD1	-0.0891967	5.25051	-2.0798	0.0388576	-3.76021	Down
GIMAP2	-0.156034	9.18688	-2.07931	0.0389031	-3.76109	Down
CATIP-AS1	0.172143	5.59844	2.07908	0.038925	-3.76151	Up
APEX1	-0.10303	9.08147	-2.07888	0.0389433	-3.76186	Down
RPL30	-0.0874181	12.5831	-2.07864	0.0389657	-3.7623	Down
SRXN1	0.186075	7.91077	2.07718	0.0391019	-3.76491	Up
LOC101928909	0.114466	3.32887	2.07542	0.0392658	-3.76804	Up
ZNF19	-0.0790882	4.86911	-2.07526	0.0392809	-3.76833	Down
MRGPRX3	-0.0834224	2.45739	-2.07512	0.0392939	-3.76857	Down
RNF115	-0.0811215	8.17631	-2.07477	0.0393269	-3.7692	Down
LRFN1	0.169206	7.38963	2.07452	0.0393501	-3.76964	Up
ZNF14	-0.195088	7.5254	-2.07449	0.0393531	-3.7697	Down
IL24	-0.149894	8.88734	-2.07355	0.0394415	-3.77138	Down
SUFU	0.0489097	4.5676	2.0727	0.0395217	-3.7729	Up
ZBTB9	-0.117409	6.99827	-2.07269	0.0395223	-3.77291	Down
LSMEM1	0.144185	6.74092	2.07218	0.0395703	-3.77382	Up
ZNF827	-0.0899841	5.5441	-2.07215	0.0395734	-3.77388	Down
RRAS2	-0.14277	6.6785	-2.07177	0.0396087	-3.77455	Down
CDON	-0.0557763	3.04085	-2.0717	0.0396156	-3.77468	Down
LINC00494	-0.165094	5.85905	-2.07162	0.039623	-3.77482	Down
SMARCC1	-0.0619926	8.14087	-2.07132	0.0396516	-3.77536	Down
LOC101928560	-0.154925	3.30559	-2.07119	0.0396638	-3.77559	Down
EXOSC4	0.0773214	6.42434	2.07112	0.0396707	-3.77572	Up
LOC100507494	0.0831553	4.60991	2.07073	0.0397074	-3.77641	Up
SVOPL	-0.109511	2.63139	-2.0707	0.0397103	-3.77646	Down
KCNE2	0.0972156	4.99108	2.07061	0.0397188	-3.77662	Up
COMT	0.0703832	5.94681	2.06946	0.0398276	-3.77867	Up
MTA3	-0.0999467	4.84137	-2.06931	0.0398415	-3.77893	Down
F2RL1	0.163567	4.73339	2.069	0.0398712	-3.77949	Up
LOC101929341	0.0723541	2.43296	2.06899	0.0398718	-3.7795	Up
MOCS1	0.077318	3.81355	2.06879	0.0398909	-3.77986	Up
TMEM180	0.134223	6.91462	2.06861	0.0399079	-3.78018	Up
SH2D5	0.107485	4.4159	2.0682	0.0399467	-3.7809	Up
AHI1	-0.0848167	4.0455	-2.06808	0.0399588	-3.78113	Down
DUSP5P1	-0.0845058	2.16869	-2.0674	0.040023	-3.78233	Down
LINC00566	0.107539	3.22736	2.06723	0.0400398	-3.78264	Up
RPL3L	0.108606	3.58336	2.0667	0.0400904	-3.78359	Up
F11	0.0368531	2.68631	2.06647	0.0401121	-3.78399	Up
SMARCE1	-0.0734406	7.42334	-2.06619	0.040139	-3.7845	Down
MIP	0.0993647	3.3087	2.06602	0.0401549	-3.78479	Up
KDELR3	-0.101513	3.71475	-2.06543	0.0402113	-3.78584	Down
ITGB3BP	-0.163781	6.40232	-2.0651	0.0402427	-3.78642	Down
CDH16	0.101328	4.18853	2.06508	0.0402442	-3.78645	Up
NFASC	0.0614386	4.09417	2.06482	0.0402691	-3.78692	Up
SMAP2	0.0730695	11.6287	2.06481	0.0402702	-3.78694	Up
TNRC18	0.0570424	5.6108	2.06468	0.0402829	-3.78717	Up
SCRN1	-0.150005	7.28193	-2.06412	0.0403366	-3.78817	Down
MCM2	-0.0967822	6.13877	-2.06401	0.0403474	-3.78837	Down
FAM198B	0.164478	6.33502	2.06369	0.0403779	-3.78893	Up
SLC25A16	-0.0689718	5.98553	-2.06352	0.0403939	-3.78923	Down
CLDND1	-0.101409	7.0037	-2.06294	0.0404494	-3.79025	Down
CAMK4	-0.126918	6.42465	-2.06281	0.0404622	-3.79049	Down
RCOR1	0.075103	7.21357	2.06277	0.0404657	-3.79056	Up
LOC648987	-0.0991576	6.7706	-2.06261	0.040481	-3.79084	Down
ISCA2	-0.0825134	7.06849	-2.06247	0.0404947	-3.79109	Down
PLOD1	0.13493	7.55738	2.06244	0.0404978	-3.79115	Up
EFCAB4A	0.103291	5.58334	2.06241	0.0405011	-3.79121	Up
GOLGA2P5	-0.0901179	5.19741	-2.06222	0.0405194	-3.79155	Down
MORF4L2	-0.174717	6.54243	-2.06205	0.040535	-3.79183	Down
CYP4F30P	0.0913993	2.50447	2.06182	0.0405574	-3.79225	Up
HUS1B	0.0725323	4.67533	2.06095	0.0406417	-3.7938	Up
SPINT2	0.0864602	8.66351	2.0609	0.0406462	-3.79388	Up
SLC8A1	0.120957	5.33431	2.06055	0.04068	-3.7945	Up
PTPRK	-0.202482	5.27622	-2.06034	0.0406999	-3.79487	Down
IL10	0.0946795	2.37104	2.06005	0.0407284	-3.79539	Up
HELQ	-0.0856111	5.4944	-2.05909	0.0408214	-3.7971	Down
DMGDH	-0.0649781	2.90966	-2.05858	0.0408701	-3.79799	Down
MYCT1	0.116151	4.2164	2.05845	0.0408828	-3.79822	Up
RTN4RL2	0.086448	2.97114	2.05816	0.0409115	-3.79874	Up
BRIX1	-0.128169	7.26884	-2.05724	0.0410004	-3.80036	Down
TARP	-0.109092	5.28553	-2.05674	0.0410492	-3.80125	Down
KIF20B	-0.152963	6.07455	-2.05657	0.0410654	-3.80155	Down
FECH	0.272537	7.01261	2.05592	0.0411288	-3.8027	Up
NUDT16	0.0844466	5.76495	2.0558	0.0411402	-3.80291	Up
LOC286161	-0.0822723	6.54906	-2.05577	0.0411431	-3.80296	Down
LOC286238	0.0785671	3.9158	2.05532	0.0411879	-3.80377	Up
PSMG2	-0.0736064	9.52274	-2.05492	0.041226	-3.80446	Down
NDUFA12	-0.0794054	10.9291	-2.05491	0.0412276	-3.80449	Down
XKR6	-0.0708788	4.89073	-2.05429	0.0412884	-3.80559	Down
MAGEA8	0.0865521	2.55303	2.05349	0.0413667	-3.80701	Up
PLAGL1	0.165539	6.92602	2.05302	0.0414119	-3.80782	Up
NFAM1	0.0797682	10.1634	2.05277	0.041437	-3.80827	Up
MUM1	-0.105959	7.72536	-2.05257	0.041456	-3.80862	Down
RELL1	0.0856636	7.25882	2.05242	0.041471	-3.80889	Up
ZNF687	0.133885	6.60272	2.05132	0.0415789	-3.81083	Up
MED7	-0.112905	6.6706	-2.04949	0.0417591	-3.81405	Down
CAMLG	-0.0653333	7.90654	-2.04938	0.04177	-3.81425	Down
CUL1	-0.0811848	7.54503	-2.04835	0.0418724	-3.81608	Down
LIN7A	0.148733	6.3104	2.0482	0.0418871	-3.81634	Up
SPAG11A	0.0900496	4.52472	2.04802	0.0419052	-3.81666	Up
PHLDA3	0.0958121	4.94222	2.04798	0.041909	-3.81673	Up
SCN5A	0.0972008	4.26276	2.04775	0.0419316	-3.81713	Up
LOC101928612	0.0836062	3.57996	2.04728	0.0419781	-3.81796	Up
DIRC3	0.0824275	3.70698	2.04675	0.0420308	-3.81889	Up
CYP20A1	-0.108727	5.96061	-2.04663	0.0420425	-3.8191	Down
WDR45B	0.0704944	7.93446	2.04655	0.0420507	-3.81925	Up
RP11-646J21.6	0.072045	3.2341	2.04585	0.0421198	-3.82047	Up
ASGR1	0.116368	6.35583	2.04555	0.0421498	-3.821	Up
C15orf32	0.102381	3.60982	2.04551	0.0421537	-3.82107	Up
ETS1	-0.123682	9.58879	-2.04472	0.0422324	-3.82246	Down
NT5DC4	0.0850602	3.69963	2.04415	0.0422896	-3.82347	Up
NUS1P3	-0.0886489	3.00243	-2.0431	0.0423946	-3.82532	Down
TMEM92	0.0976297	4.68912	2.04251	0.0424536	-3.82636	Up
KIAA1958	0.123029	4.9597	2.04211	0.0424931	-3.82705	Up
GFI1B	0.150113	6.16705	2.04203	0.0425009	-3.82719	Up
C7orf62	0.0920543	2.93829	2.042	0.0425048	-3.82726	Up
TRAF5	-0.0861478	5.99482	-2.04154	0.0425504	-3.82806	Down
ZNF383	-0.13457	4.93099	-2.04109	0.0425957	-3.82885	Down
DCAF13	-0.100934	4.57109	-2.04089	0.0426162	-3.82921	Down
LARP4	-0.119991	5.0414	-2.04075	0.0426295	-3.82944	Down
CAND1.11	0.086421	3.3077	2.04027	0.0426785	-3.8303	Up
KCTD4	0.0508844	2.96084	2.04011	0.0426937	-3.83056	Up
CCT8	-0.0782494	7.10967	-2.03972	0.0427337	-3.83126	Down
TRDV3	-0.183484	6.75106	-2.03951	0.0427549	-3.83163	Down
PMCHL2	0.0521821	2.48656	2.039	0.042806	-3.83252	Up
CDKN2AIPNL	-0.0809098	4.50149	-2.03879	0.0428274	-3.83289	Down
DOCK10	-0.128198	8.86499	-2.03818	0.0428884	-3.83395	Down
AC136289.1	-0.082157	2.89123	-2.03791	0.0429155	-3.83443	Down
CCDC109B	-0.0865035	7.89333	-2.03789	0.0429179	-3.83447	Down
TMEM11	0.0657043	7.36525	2.037	0.043008	-3.83603	Up
SIGLECL1	0.0807937	2.25864	2.03684	0.0430238	-3.8363	Up
RP5-894A10.6	-0.135184	5.32387	-2.03648	0.0430607	-3.83694	Down
LOC284014	0.0972882	4.34916	2.03627	0.0430824	-3.83732	Up
ZBTB20	-0.100757	7.81124	-2.03429	0.0432835	-3.84079	Down
FAM107B	-0.112546	9.43768	-2.03428	0.0432841	-3.8408	Down
SOX1	0.0570954	4.05287	2.03364	0.0433494	-3.84192	Up
MFSD7	0.0874684	5.22142	2.03309	0.043405	-3.84288	Up
DIO3	0.0764068	5.06521	2.0326	0.0434554	-3.84374	Up
METTL21C	-0.110694	2.36546	-2.03256	0.0434597	-3.84381	Down
TUBD1	-0.0940833	5.68873	-2.03178	0.0435396	-3.84518	Down
TCTEX1D2	-0.108096	5.21195	-2.03156	0.0435619	-3.84556	Down
CMPK2	0.295716	7.64163	2.03065	0.0436551	-3.84716	Up
ASB7	0.0923277	7.59607	2.03045	0.0436758	-3.84751	Up
CSF2RA	0.12922	7.42022	2.02998	0.043724	-3.84833	Up
UGT1A1	0.0972324	3.16234	2.02964	0.0437586	-3.84892	Up
GATA6	-0.0879711	3.61784	-2.02958	0.0437645	-3.84902	Down
LINC00312	0.0799153	3.51361	2.02946	0.0437766	-3.84922	Up
ZNF697	0.118741	5.13876	2.02913	0.0438104	-3.8498	Up
RP4-575N6.5	-0.16012	6.0394	-2.0291	0.0438144	-3.84987	Down
EPC1	-0.0574405	7.85565	-2.02896	0.0438285	-3.85011	Down
UPF1	0.0797896	8.00681	2.02893	0.0438313	-3.85016	Up
FSIP1	-0.0848805	2.57439	-2.02875	0.0438496	-3.85047	Down
SLC37A2	0.120524	6.05563	2.02868	0.0438577	-3.8506	Up
CRLF1	0.0831389	5.29193	2.02867	0.0438579	-3.85061	Up
FGF1	0.045594	2.5725	2.02865	0.0438602	-3.85064	Up
NELL2	-0.190571	8.86144	-2.02855	0.0438705	-3.85082	Down
A2MP1	-0.228707	5.71969	-2.02827	0.043899	-3.8513	Down
ZC3HAV1	0.0610506	9.36318	2.02815	0.0439116	-3.85152	Up
IFT122	-0.0612842	3.38283	-2.02724	0.0440056	-3.85311	Down
LILRA4	-0.174786	7.54558	-2.0272	0.0440102	-3.85319	Down
N6AMT2	-0.131426	5.67544	-2.02707	0.0440234	-3.85341	Down
TADA2A	-0.0810549	5.31426	-2.02701	0.0440298	-3.85352	Down
PIAS4	0.0953921	6.31603	2.02673	0.0440586	-3.854	Up
PSMB7	-0.0831986	8.65422	-2.02669	0.0440621	-3.85406	Down
SCAND1	0.0911641	6.60596	2.02603	0.0441307	-3.85522	Up
KLHL3	-0.0954462	4.98534	-2.02572	0.0441629	-3.85576	Down
RIC3	-0.0994653	4.77597	-2.02525	0.0442113	-3.85658	Down
IQCF3	0.0760492	3.41208	2.02487	0.0442504	-3.85724	Up
SALL4	-0.0808279	3.6925	-2.02487	0.0442507	-3.85724	Down
SGSH	0.097549	7.86907	2.02451	0.0442883	-3.85787	Up
PRPF3	-0.0672374	9.5332	-2.02431	0.044309	-3.85822	Down
PDK3	0.0837255	7.71069	2.02415	0.0443258	-3.8585	Up
CACNG4	0.0535006	4.52165	2.0236	0.0443831	-3.85947	Up
HK1	0.116869	9.18153	2.02349	0.0443938	-3.85964	Up
PDGFRL	0.0764388	4.17472	2.02345	0.0443984	-3.85972	Up
UFSP2	-0.0982977	7.64609	-2.02339	0.0444043	-3.85982	Down
GSTA4	-0.138888	4.73397	-2.02329	0.0444151	-3.86	Down
C5orf15	0.0905328	6.36478	2.02251	0.044496	-3.86136	Up
ASAH1	0.0713338	8.30305	2.02238	0.0445092	-3.86158	Up
46266	-0.145513	8.71964	-2.02183	0.0445671	-3.86254	Down
P2RX2	0.0601082	3.72242	2.02154	0.0445974	-3.86305	Up
CTD-2251F13.1	0.0899666	4.22298	2.02143	0.0446086	-3.86324	Up
RNF185-AS1	-0.104173	3.85813	-2.0212	0.0446328	-3.86364	Down
FAIM3	-0.129725	9.37784	-2.02109	0.0446442	-3.86383	Down
EPHX4	-0.139007	3.29911	-2.02052	0.0447041	-3.86483	Down
ETV2	0.0989618	4.56317	2.02023	0.0447338	-3.86532	Up
ZBTB40	-0.074781	6.55345	-2.02019	0.0447384	-3.8654	Down
PRSS3P2	0.0977034	5.2264	2.01978	0.0447813	-3.86611	Up
ID3	-0.111743	7.69117	-2.01932	0.0448292	-3.8669	Down
OTUD6B-AS1	-0.170761	4.16798	-2.01927	0.0448347	-3.867	Down
SPOCK3	0.0353144	2.44577	2.01905	0.0448573	-3.86737	Up
PHYHD1	0.0726349	3.6669	2.01902	0.0448609	-3.86743	Up
SNHG18	0.0882219	3.60264	2.019	0.0448633	-3.86747	Up
KLHL42	-0.0832657	6.18994	-2.01896	0.0448672	-3.86753	Down
MAPK3	0.105556	7.91495	2.01881	0.0448833	-3.8678	Up
LOC100507443	0.0830062	3.28667	2.01854	0.0449112	-3.86826	Up
LENG8	-0.11231	11.8521	-2.01809	0.0449591	-3.86906	Down
MLH1	-0.0903942	7.15624	-2.0171	0.0450631	-3.87077	Down
AKAP11	-0.11754	6.17368	-2.01695	0.0450786	-3.87103	Down
RP11-533E19.5	-0.108988	2.40695	-2.01643	0.045133	-3.87193	Down
CSDE1	-0.0434642	10.6958	-2.01616	0.0451618	-3.8724	Down
IRS2	0.125258	10.7299	2.01608	0.0451708	-3.87255	Up
HDAC4	0.0823832	8.10532	2.01594	0.0451855	-3.87279	Up
MED24	-0.100876	4.44499	-2.01593	0.0451862	-3.8728	Down
WDR19	-0.0735204	4.57234	-2.01585	0.0451946	-3.87294	Down
RBM19	-0.074345	5.88704	-2.01544	0.0452383	-3.87366	Down
CXCL14	0.0530072	3.24416	2.01531	0.0452515	-3.87388	Up
C1orf233	0.0880209	5.65536	2.015	0.0452839	-3.87441	Up
TBKBP1	0.103599	5.81894	2.01481	0.0453048	-3.87475	Up
EXOSC9	-0.109941	9.94566	-2.01445	0.0453431	-3.87538	Down
LINC01255	0.0737806	2.61475	2.01422	0.0453668	-3.87577	Up
TIGD5	0.0823708	5.68451	2.01387	0.0454037	-3.87637	Up
CDYL2	-0.0852601	5.50843	-2.0137	0.0454219	-3.87667	Down
KLK14	0.0827959	4.14279	2.01367	0.0454256	-3.87673	Up
AP000462.1	-0.0876545	3.38695	-2.01356	0.0454369	-3.87691	Down
ZFR	-0.0969696	7.55943	-2.01347	0.0454469	-3.87708	Down
IGSF3	0.0452742	3.69997	2.01325	0.0454702	-3.87746	Up
GPR137C	-0.0631969	1.98808	-2.01288	0.0455092	-3.8781	Down
MSRA	0.106045	6.48586	2.01288	0.0455094	-3.8781	Up
CBX1	0.0867646	9.13132	2.01234	0.0455663	-3.87903	Up
PIGU	-0.131855	5.67459	-2.0123	0.0455704	-3.87909	Down
TMEM127	0.0735936	9.49991	2.01166	0.0456387	-3.88021	Up
YWHAB	-0.0391567	11.3871	-2.01163	0.0456423	-3.88026	Down
PGBD4	-0.142711	5.42796	-2.01152	0.0456532	-3.88044	Down
CDC42EP3	0.072369	9.76896	2.01108	0.045701	-3.88122	Up
TNFAIP6	0.247925	8.54279	2.01064	0.0457471	-3.88197	Up
SECTM1	0.110854	9.51463	2.01042	0.0457713	-3.88236	Up
IFT46	-0.126516	5.41666	-2.0093	0.045891	-3.8843	Down
LRRC37A4P	-0.258598	9.25815	-2.00917	0.0459041	-3.88451	Down
RP4-612B18.3	0.0933299	4.98669	2.00876	0.0459482	-3.88523	Up
NTNG2	0.128906	9.82002	2.00873	0.045952	-3.88529	Up
RP11-401P9.4	-0.109051	4.83179	-2.00856	0.0459704	-3.88559	Down
DMRTC2	0.233807	4.9255	2.00731	0.0461039	-3.88774	Up
LOC100288893	0.144079	7.1046	2.00728	0.046107	-3.88779	Up
DNAJC1	-0.0686411	7.29045	-2.00721	0.0461145	-3.88791	Down
FAM83E	0.0959585	4.98157	2.00706	0.0461308	-3.88817	Up
KIF18A	-0.101532	2.46167	-2.00704	0.0461334	-3.88821	Down
RPL34	-0.151238	10.2915	-2.00698	0.0461392	-3.88831	Down
ZNF766	-0.128387	7.19649	-2.00596	0.0462491	-3.89007	Down
AGPAT2	0.099426	7.14161	2.00567	0.0462801	-3.89057	Up
PRSS27	0.071644	3.30597	2.00563	0.0462841	-3.89064	Up
TROVE2	-0.0994475	6.65267	-2.00536	0.0463132	-3.8911	Down
BMPR2	-0.106748	4.90276	-2.00505	0.046347	-3.89164	Down
EPB41L2	-0.0875543	5.63451	-2.00442	0.046415	-3.89273	Down
GABRR1	-0.0921639	2.39285	-2.00403	0.0464569	-3.8934	Down
NKG7	-0.151778	10.8595	-2.00386	0.0464755	-3.8937	Down
ZNF672	0.0609296	5.76919	2.00318	0.0465494	-3.89488	Up
LOC100129917	-0.210192	5.14391	-2.00254	0.0466188	-3.89598	Down
RPRML	0.121285	5.25058	2.00237	0.0466368	-3.89627	Up
FOXO1	-0.0677866	7.37374	-2.00208	0.0466685	-3.89677	Down
HCG18	-0.0651314	6.18144	-2.00123	0.0467611	-3.89825	Down
MEF2C-AS1	0.0903991	4.25623	2.00083	0.0468045	-3.89893	Up
ITGB5	0.172956	5.39635	2.00004	0.0468901	-3.90029	Up
HNRNPDL	-0.0572385	8.57614	-1.99975	0.0469222	-3.9008	Down
CER1	0.0918939	3.65256	1.99946	0.0469537	-3.90129	Up
PYCRL	0.113368	4.5926	1.99915	0.0469872	-3.90182	Up
BTLA	-0.165924	6.80023	-1.99895	0.0470092	-3.90217	Down
GBE1	0.13429	8.75518	1.99845	0.0470639	-3.90303	Up
RP11-288L9.1	0.0839948	3.16464	1.998	0.0471131	-3.90381	Up
OPCML	-0.0649182	3.26348	-1.99771	0.0471444	-3.9043	Down
PNMA2	0.0644123	3.49636	1.99748	0.0471699	-3.9047	Up
NUDT12	-0.0888573	2.58593	-1.99734	0.0471855	-3.90495	Down
PRR30	0.0878736	4.54666	1.99727	0.0471932	-3.90507	Up
NRCAM	-0.111498	4.17479	-1.99655	0.0472714	-3.9063	Down
TADA2B	0.0615094	8.27654	1.99639	0.0472894	-3.90658	Up
CEBPD	0.123009	8.38964	1.99619	0.0473109	-3.90692	Up
TLN1	0.0961595	7.56356	1.99532	0.0474072	-3.90842	Up
LOC441454	-0.155071	3.81386	-1.99509	0.0474317	-3.90881	Down
LOC100505774	0.0866368	3.89998	1.99493	0.0474494	-3.90908	Up
CSF2	0.0486447	4.04944	1.99276	0.0476895	-3.91282	Up
BMX	0.189697	5.77876	1.99233	0.0477361	-3.91355	Up
RYR1	-0.175109	4.28461	-1.99121	0.0478608	-3.91548	Down
SBF2	0.130006	7.50198	1.99111	0.0478716	-3.91565	Up
CLNS1A	-0.104735	8.32844	-1.99108	0.0478744	-3.91569	Down
DNPEP	-0.101118	6.50657	-1.99106	0.0478777	-3.91574	Down
LOC100133130	-0.132848	7.51033	-1.991	0.0478835	-3.91583	Down
VDAC2	-0.0661962	9.98477	-1.99095	0.0478895	-3.91593	Down
JMJD8	0.0823587	7.11516	1.99094	0.0478904	-3.91594	Up
SIRT3	-0.0882594	6.46293	-1.99038	0.0479526	-3.9169	Down
INSC	0.251158	6.06045	1.98927	0.0480758	-3.9188	Up
RP11-793H13.11	0.103505	5.35001	1.98827	0.0481877	-3.92052	Up
TRNAU1AP	-0.0584383	7.14393	-1.9882	0.0481949	-3.92064	Down
LOC400622	0.0768895	2.91013	1.98793	0.0482257	-3.92111	Up
MCM10	-0.0721772	3.12109	-1.9879	0.0482284	-3.92115	Down
PAQR4	0.0844376	5.18903	1.98746	0.048278	-3.92191	Up
NR2F6	0.0897115	5.33222	1.98642	0.0483943	-3.92369	Up
SPRNP1	-0.0682297	3.4877	-1.98608	0.0484319	-3.92427	Down
MRC2	0.135936	6.61788	1.98576	0.0484676	-3.92481	Up
TGFA	0.114829	4.98263	1.98546	0.048501	-3.92532	Up
PARP15	-0.158352	5.46421	-1.98501	0.0485523	-3.92611	Down
DIAPH2-AS1	0.0795866	3.27985	1.98497	0.048556	-3.92616	Up
ZZEF1	0.0575137	6.64143	1.98493	0.048561	-3.92624	Up
ZBTB47	0.0954108	6.2043	1.98383	0.0486849	-3.92813	Up
FRMD6-AS1	-0.0953931	3.35689	-1.98322	0.0487529	-3.92916	Down
LOC285889	0.0752469	2.83475	1.98283	0.0487966	-3.92982	Up
RMND1	-0.0885763	5.88611	-1.98272	0.0488095	-3.93002	Down
EGR4	0.0500836	3.75609	1.9824	0.0488453	-3.93056	Up
TUBA4B	0.0993072	6.37246	1.98207	0.0488827	-3.93113	Up
KLHDC8A	0.128047	4.22478	1.98193	0.0488988	-3.93137	Up
PLAC4	0.0474099	3.35285	1.98096	0.0490086	-3.93303	Up
FLJ37786	0.0882042	2.12272	1.9808	0.0490258	-3.93329	Up
TRIM44	-0.0817479	7.47209	-1.98034	0.0490784	-3.93409	Down
IL23R	-0.127341	3.691	-1.97993	0.0491244	-3.93478	Down
TBRG4	-0.147174	4.81327	-1.97966	0.0491548	-3.93524	Down
OPN4	0.0686818	3.5222	1.9796	0.0491619	-3.93534	Up
HOPX	-0.0920019	4.13292	-1.97959	0.049163	-3.93536	Down
PHB2	-0.128925	9.60991	-1.97894	0.049237	-3.93647	Down
CCDC70	0.0966143	2.99807	1.97873	0.0492612	-3.93684	Up
SLC34A1	0.0693305	3.6808	1.97863	0.0492721	-3.937	Up
CEACAM4	0.200744	6.96097	1.97815	0.049327	-3.93782	Up
NDST2	0.0717504	5.90435	1.97814	0.0493283	-3.93784	Up
AX747652	-0.215801	6.36432	-1.97809	0.049333	-3.93791	Down
ZFP30	-0.199239	4.18651	-1.97802	0.0493421	-3.93805	Down
NDRG2	-0.0716789	4.84264	-1.97788	0.0493571	-3.93827	Down
RP11-727F15.11	0.101301	3.94593	1.97735	0.0494181	-3.93919	Up
DDB2	-0.108973	8.20603	-1.97716	0.0494395	-3.93951	Down
NHLH1	0.169457	5.8823	1.977	0.0494576	-3.93978	Up
UTP14A	-0.161498	5.09035	-1.97691	0.0494677	-3.93993	Down
ACE	0.0608295	4.31604	1.97672	0.0494896	-3.94026	Up
C1orf123	-0.0801689	8.18822	-1.97643	0.0495224	-3.94075	Down
KLHDC4	-0.0903435	5.19491	-1.97627	0.049541	-3.94103	Down
ZNF626	-0.0776563	5.20751	-1.97592	0.0495805	-3.94162	Down
KDM4B	0.0704192	7.26635	1.97571	0.0496044	-3.94197	Up
XPO4	-0.0762123	6.84906	-1.97567	0.0496096	-3.94205	Down
GPHB5	0.0714594	4.38337	1.9752	0.0496626	-3.94284	Up
PSMC2	-0.0787848	7.06858	-1.97511	0.0496729	-3.94299	Down
CKS1B	-0.141105	5.90069	-1.97504	0.0496809	-3.94311	Down
PEX11A	-0.0932568	4.60818	-1.97478	0.0497116	-3.94357	Down
PPP1R3E	-0.102188	7.42948	-1.97352	0.0498554	-3.9457	Down
UNC5CL	0.121533	7.13674	1.97346	0.049862	-3.9458	Up
DLEU2L	-0.15345	6.4938	-1.97346	0.0498628	-3.94581	Down
ATP6V0A1	0.0945919	6.12738	1.97341	0.0498678	-3.94589	Up
PTPRE	0.0759714	6.73902	1.97338	0.0498714	-3.94594	Up
NFKBIA	0.100215	7.67125	1.97334	0.0498758	-3.94601	Up
NSUN7	0.125963	4.84644	1.97327	0.0498847	-3.94614	Up
HADH	-0.0846763	7.19268	-1.97324	0.0498878	-3.94618	Down
TRPV2	-0.092732	5.65969	-1.97232	0.0499938	-3.94775	Down
