# Supplementary material for: Bioinformatics analysis reveals the characteristics of immune microenvironment in major depressive disorder and vitiligo
Source: PLoS One. 2026 Jul 8;21(7):e0352672. doi: 10.1371/journal.pone.0352672 (PMC13345404; doi:10.1371/journal.pone.0352672)
Supplement: S2 Table — (XLSX) [file pone.0352672.s002.xlsx]

## Sheet: Sheet1
Supplementary Table 2. Full list of DEGs between vitiligo and control.
symbol	logFC	AveExpr	t	P.Value	B	change
DCT	-4.40835	8.95304	-13.8522	5.34703e-15	21.612	Down
BCAN	-2.01377	6.54338	-12.0242	2.36737e-13	18.6697	Down
MLANA	-4.18403	10.1032	-11.9852	2.57715e-13	18.6019	Down
TRPM1	-2.9051	6.76639	-9.78089	4.26792e-11	14.3928	Down
PCSK2	-2.04895	7.5431	-8.65429	7.40295e-10	11.9433	Down
GPR143	-2.17853	7.75266	-8.63145	7.85727e-10	11.8915	Down
SLC45A2	-1.4904	6.46137	-8.55112	9.69352e-10	11.7088	Down
GAPDHS	-1.11477	6.2205	-8.14227	2.85907e-09	10.7627	Down
LPPR4	-2.0102	8.53808	-7.85795	6.14103e-09	10.0894	Down
KIF1A	-1.65671	7.41725	-7.20329	3.70223e-08	8.4939	Down
CA14	-1.96475	6.29076	-7.12171	4.64665e-08	8.29088	Down
TYRP1	-4.04609	9.99328	-7.06139	5.49898e-08	8.14022	Down
OCA2	-1.99357	8.0312	-7.03921	5.85098e-08	8.08469	Down
KCNN2	-1.73518	5.81957	-7.02568	6.07663e-08	8.0508	Down
TYR	-2.16706	6.10206	-6.81837	1.08792e-07	7.52849	Down
EDNRB	-1.18499	8.83571	-6.54841	2.33643e-07	6.84071	Down
CLEC12B	-1.80242	6.02381	-6.31733	4.51635e-07	6.24574	Down
MYEF2	-1.42275	7.01559	-6.1596	7.09779e-07	5.83671	Down
PLP1	-1.54252	9.87116	-6.12666	7.80198e-07	5.75103	Down
PPEF1	-1.85987	6.47804	-5.98163	1.18427e-06	5.3727	Down
ALX1	-1.39055	7.28417	-5.50311	4.72396e-06	4.11501	Down
ZNF280B	-0.965459	5.35251	-5.45006	5.50906e-06	3.97498	Down
SLC6A15	-1.5153	6.12357	-5.43731	5.71655e-06	3.9413	Down
GOLGA5	1.15255	9.74247	5.3479	7.40825e-06	3.70508	Up
CAPN3	-1.39815	9.14854	-5.30629	8.35834e-06	3.59508	Down
TTYH2	-0.764715	6.68437	-5.27192	9.23445e-06	3.5042	Down
TRIM63	-1.29285	7.34055	-5.207	1.11469e-05	3.33257	Down
WDR63	-1.49798	5.93672	-5.16551	1.25718e-05	3.22284	Down
GPR155	-1.0556	8.65698	-5.1254	1.41214e-05	3.11681	Down
MC1R	-0.810826	9.04745	-5.12008	1.43409e-05	3.10274	Down
TAP2	1.01476	7.0796	5.09129	1.55886e-05	3.02663	Up
C9orf40	1.15685	7.63548	5.0856	1.58479e-05	3.01157	Up
CRLS1	1.21205	8.70215	5.06852	1.66515e-05	2.96645	Up
ATP10A	-0.834247	7.58485	-5.06602	1.67727e-05	2.95983	Down
CEP72	-0.975304	7.60554	-5.03967	1.81028e-05	2.89019	Down
L1CAM	-1.06791	6.92818	-5.02489	1.88945e-05	2.85113	Down
SOX10	-1.37861	9.22466	-4.94976	2.34849e-05	2.65266	Down
APBA2	-0.790125	6.78724	-4.93863	2.42533e-05	2.62327	Down
LEF1	-0.83415	7.27334	-4.91305	2.61155e-05	2.55576	Down
VEPH1	-1.14448	6.20414	-4.84796	3.15213e-05	2.38404	Down
PDPK1	1.06844	9.42696	4.82891	3.33051e-05	2.3338	Up
BCL2A1	-1.26358	7.02984	-4.82767	3.34244e-05	2.33054	Down
DPP6	-1.14707	6.67561	-4.81764	3.44071e-05	2.30409	Down
TBC1D16	-0.588321	9.31821	-4.77083	3.93841e-05	2.18078	Down
CDH3	-1.61077	8.83121	-4.67322	5.21785e-05	1.92403	Down
CRABP1	-1.03688	6.24582	-4.66316	5.37103e-05	1.89762	Down
SLC1A4	-1.2553	8.87311	-4.63541	5.81744e-05	1.82476	Down
SNCA	-0.928179	8.61827	-4.6165	6.14262e-05	1.77513	Down
PRKX	0.868246	8.44137	4.60547	6.34038e-05	1.74621	Up
ZWINT	0.72492	10.0487	4.59874	6.46426e-05	1.72856	Up
MITF	-0.740401	7.88442	-4.58716	6.68286e-05	1.69821	Down
SLC35F1	-1.13337	7.18708	-4.56618	7.0979e-05	1.64323	Down
KCNJ13	-1.78658	7.80347	-4.53824	7.69038e-05	1.57009	Down
SLC6A17	-0.827076	6.42973	-4.53592	7.74175e-05	1.56401	Down
HDGF	1.06966	11.3333	4.52828	7.91336e-05	1.54401	Up
CLDN8	-1.15445	10.1207	-4.51225	8.28551e-05	1.50209	Down
CDH2	-0.986826	6.57108	-4.48531	8.95026e-05	1.43169	Down
IGSF11	-1.08838	6.75516	-4.47125	9.31769e-05	1.39499	Down
CRYM	-1.10289	7.69736	-4.42128	0.000107493	1.26464	Down
SFTPC	-0.588134	6.72238	-4.40087	0.000113945	1.21148	Down
UPRT	1.07206	10.651	4.37294	0.000123397	1.13883	Up
PTN	-0.857397	8.35014	-4.36752	0.000125321	1.12473	Down
EPHA5	-0.595424	4.70928	-4.36114	0.00012762	1.10815	Down
GZMH	1.81513	7.46956	4.34659	0.000133023	1.07035	Up
GPR158	-1.25752	5.0471	-4.33924	0.000135841	1.05124	Down
PIGF	0.767059	10.1708	4.29864	0.000152481	0.945929	Up
KCNK1	0.704215	8.28309	4.27022	0.000165308	0.872331	Up
C4orf48	-0.502477	7.60859	-4.22691	0.000186926	0.760372	Down
NRXN3	-0.687284	6.19848	-4.20777	0.000197344	0.710979	Down
COL24A1	-0.821548	6.48003	-4.19877	0.000202435	0.687783	Down
TTLL1	-0.808491	8.06128	-4.18734	0.000209091	0.658327	Down
PLA2G2F	1.13806	6.93643	4.14311	0.000236934	0.544522	Up
ARNTL	1.19316	9.08654	4.12234	0.000251236	0.49118	Up
ENHO	-0.810864	7.27806	-4.12137	0.000251929	0.488674	Down
ORMDL3	1.28764	10.5394	4.10967	0.000260374	0.45867	Up
MAP2K1	0.953245	10.7128	4.10333	0.000265069	0.442409	Up
PPTC7	1.47241	10.0945	4.10185	0.000266179	0.438606	Up
SIVA1	0.653793	8.26924	4.09954	0.000267915	0.432692	Up
RAPGEF3	-0.643719	7.7122	-4.09816	0.000268961	0.429148	Down
MIA	-0.95918	8.70254	-4.0928	0.000273045	0.415436	Down
ISYNA1	-0.885942	7.75866	-4.08817	0.000276634	0.403556	Down
PCDHB15	-0.668321	5.87672	-4.08654	0.000277902	0.399398	Down
MAGEF1	0.826126	8.9009	4.0752	0.000286917	0.370358	Up
PMM1	0.729554	11.3265	4.07084	0.000290456	0.359208	Up
FAM63A	-0.753233	8.81949	-4.06279	0.000297107	0.338615	Down
CHIC2	1.21946	9.77568	4.05643	0.000302465	0.322362	Up
CASP3	0.668375	9.28013	4.05546	0.000303295	0.319867	Up
ARHGAP27	0.663342	7.12482	4.05273	0.000305628	0.312899	Up
THOC6	0.828442	7.90093	4.04932	0.000308571	0.304185	Up
TMEM80	-0.646869	8.8601	-4.04558	0.000311829	0.294635	Down
GABBR1	-0.521304	9.33793	-4.02301	0.000332225	0.23703	Down
EZH1	-0.727178	7.67927	-3.98339	0.00037123	0.136136	Down
GANC	-0.993816	7.44285	-3.9722	0.000383036	0.10769	Down
C2orf15	0.956705	7.19997	3.9661	0.00038963	0.0921823	Up
GTPBP4	0.996096	10.1107	3.95835	0.000398163	0.0725022	Up
PSENEN	0.995578	8.2726	3.95392	0.000403122	0.0612579	Up
AKAP12	-0.868682	8.70124	-3.95177	0.000405546	0.0558121	Down
GPM6B	-1.42258	9.90038	-3.94419	0.000414226	0.0365771	Down
RWDD2B	-0.710807	10.3003	-3.94303	0.000415562	0.0336537	Down
TEF	-0.902712	6.9003	-3.93568	0.000424182	0.0150076	Down
EN2	-0.939151	6.46559	-3.93196	0.0004286	0.00559646	Down
PPIE	-0.635544	8.91683	-3.92369	0.000438612	-0.0153705	Down
CDC25C	1.00101	6.49058	3.92298	0.000439473	-0.0171517	Up
TMEM167A	0.528243	10.738	3.9167	0.000447242	-0.0330628	Up
ERLIN2	-0.46935	9.56912	-3.91147	0.000453809	-0.0462954	Down
PEG10	-0.885944	6.82913	-3.89876	0.000470157	-0.0784229	Down
ZNF75A	-0.624552	9.43687	-3.89443	0.000475851	-0.0893496	Down
B4GALT2	-0.787893	8.39392	-3.88584	0.000487369	-0.111056	Down
UBN1	0.455878	10.6808	3.84873	0.00054029	-0.204587	Up
HMGCLL1	-0.80646	4.98028	-3.84103	0.000551956	-0.223962	Down
GPRC5B	-0.678936	8.01049	-3.83165	0.000566499	-0.247549	Down
RAD21	0.802291	10.8445	3.82199	0.000581864	-0.271816	Up
SFN	0.530848	13.7542	3.81912	0.000586499	-0.27901	Up
RNF114	0.357745	11.0308	3.81858	0.000587383	-0.280375	Up
NGEF	1.15302	7.94495	3.81853	0.000587467	-0.280506	Up
CHST9	-1.10392	4.94891	-3.81804	0.00058827	-0.281743	Down
TTC7B	-0.782796	8.58954	-3.8173	0.000589472	-0.283595	Down
SBF2	-0.661067	9.25085	-3.81109	0.000599696	-0.299185	Down
CTNNA2	-0.685712	5.6697	-3.80549	0.000609056	-0.313224	Down
BUB1	0.84589	5.64583	3.80065	0.000617267	-0.325362	Up
ATP10D	0.787049	9.88482	3.78665	0.000641617	-0.360429	Up
SIAH2	1.07032	10.0316	3.78192	0.000650044	-0.372253	Up
DVL1	0.657236	9.46666	3.77707	0.000658821	-0.384407	Up
SPTLC1	0.373331	10.4708	3.76761	0.000676248	-0.40806	Up
MAPKAPK2	0.868129	8.39603	3.75918	0.000692142	-0.429106	Up
RXRG	-1.27898	7.33113	-3.74267	0.000724353	-0.470305	Down
LSAMP	-0.791369	7.54576	-3.72782	0.000754569	-0.50731	Down
C19orf10	-0.769937	9.2206	-3.72424	0.000762037	-0.516225	Down
PER3	-0.875437	6.66676	-3.72126	0.000768317	-0.523656	Down
WDR5	0.716871	8.66687	3.71237	0.000787318	-0.54577	Up
SLC6A9	0.69316	8.78616	3.70516	0.000803046	-0.563672	Up
SFT2D2	0.642094	10.168	3.69943	0.000815794	-0.577925	Up
RDH12	1.24233	10.6943	3.69723	0.000820737	-0.583391	Up
RAB32	-1.32645	8.21525	-3.68785	0.000842118	-0.60666	Down
SRF	0.843985	9.64183	3.68775	0.000842355	-0.606915	Up
RNF144A	-0.683839	7.28591	-3.68605	0.000846279	-0.61112	Down
IL33	-0.99102	9.60282	-3.6815	0.000856895	-0.622397	Down
CLIC1	0.471298	13.1382	3.6751	0.00087205	-0.638256	Up
F12	1.12401	8.56427	3.66962	0.00088525	-0.651844	Up
CBS	-0.526029	9.07283	-3.66624	0.000893473	-0.660207	Down
KANK4	-0.963175	8.29958	-3.66534	0.000895678	-0.662435	Down
RRM2	1.25252	9.17059	3.66314	0.000901082	-0.667876	Up
CNR1	-0.721773	5.43882	-3.66207	0.000903731	-0.67053	Down
GABRB1	-0.763073	4.77212	-3.66161	0.000904876	-0.671675	Down
TUBB2B	-1.55158	8.24276	-3.65698	0.000916401	-0.68312	Down
KIAA1958	0.874714	7.49629	3.65527	0.000920707	-0.687359	Up
FAM124A	-0.650751	6.6488	-3.65333	0.000925601	-0.692152	Down
NR1D2	-0.92692	9.79756	-3.64031	0.000959127	-0.724318	Down
SLC9A2	-0.826092	7.59692	-3.63769	0.000966007	-0.730779	Down
ACYP1	0.785919	10.4399	3.63718	0.000967361	-0.732045	Up
PELP1	0.87561	10.5734	3.63476	0.000973777	-0.73802	Up
SPTY2D1	0.863573	8.93334	3.63287	0.000978809	-0.742679	Up
ARL5B	0.61595	9.21045	3.61076	0.00103964	-0.797162	Up
UBAC1	0.327029	11.9053	3.60959	0.00104295	-0.800029	Up
GRWD1	0.834016	8.76087	3.59881	0.00107403	-0.826556	Up
NOMO3	1.14904	8.17083	3.59633	0.0010813	-0.832654	Up
PTOV1	-0.377294	12.1793	-3.58941	0.00110186	-0.849662	Down
GRAP2	0.683012	6.53177	3.58734	0.00110808	-0.854743	Up
PTP4A3	-0.659764	7.52028	-3.57724	0.00113892	-0.879527	Down
GRINA	-0.587583	9.41315	-3.57588	0.00114312	-0.882855	Down
TXNL1	1.15389	10.3208	3.57297	0.0011522	-0.889994	Up
HSPA4L	0.852908	8.633	3.57161	0.00115646	-0.893331	Up
ASTN2	-0.637148	6.65913	-3.57101	0.00115835	-0.894805	Down
E2F2	0.496465	9.49423	3.56504	0.00117728	-0.909434	Up
MPDZ	-0.890025	9.00255	-3.56471	0.00117833	-0.910237	Down
CXXC5	0.579853	9.90181	3.56378	0.00118129	-0.912503	Up
C6orf203	-0.594219	9.65783	-3.56301	0.00118376	-0.914386	Down
SEC61G	0.989523	10.9802	3.56288	0.0011842	-0.914724	Up
HDDC3	0.926878	9.78698	3.55667	0.00120432	-0.929926	Up
CDCA5	1.22734	8.62737	3.5523	0.00121865	-0.940603	Up
GYG2	-1.51338	7.68448	-3.55229	0.00121868	-0.940627	Down
FTO	-0.804927	10.6131	-3.53987	0.0012604	-0.970994	Down
FADS3	-0.924533	7.90392	-3.53903	0.00126325	-0.973032	Down
DNAJB1	0.895052	10.536	3.53622	0.00127292	-0.979912	Up
ANKFN1	0.967852	6.74874	3.53308	0.00128378	-0.987573	Up
NPAS4	-0.840027	6.25286	-3.52968	0.00129566	-0.995878	Down
TWF1	0.90079	7.84004	3.52849	0.00129982	-0.998773	Up
PSAT1	1.37496	10.7981	3.52841	0.00130009	-0.998957	Up
MAGEH1	-0.493177	9.88016	-3.52702	0.00130498	-1.00234	Down
CPPED1	-0.833848	8.47218	-3.52324	0.0013184	-1.01157	Down
CENPK	0.808998	6.96587	3.52216	0.00132224	-1.01419	Up
MAP9	-0.922951	6.70862	-3.50628	0.00138022	-1.05289	Down
C11orf87	0.719566	4.52683	3.50185	0.0013968	-1.06365	Up
CA6	-0.903452	7.41269	-3.50149	0.00139816	-1.06453	Down
RTN2	-0.651655	8.08946	-3.49337	0.00142912	-1.08427	Down
KIT	-0.812937	10.3714	-3.49189	0.00143485	-1.08787	Down
EXOSC5	0.866048	8.15664	3.49068	0.00143953	-1.09081	Up
CLEC4E	-0.547191	5.73521	-3.48273	0.0014707	-1.11011	Down
CLU	-0.386439	9.10503	-3.47601	0.00149754	-1.1264	Down
EPX	-0.71378	4.83871	-3.47441	0.00150401	-1.13028	Down
CPAMD8	-0.727271	6.69942	-3.47372	0.00150682	-1.13197	Down
PDZD11	-0.411485	9.30017	-3.47317	0.00150902	-1.13328	Down
TSPAN11	-0.79559	7.99599	-3.47093	0.00151816	-1.13872	Down
MINK1	0.749816	9.73777	3.47011	0.00152153	-1.14072	Up
TBXA2R	-0.673169	7.15092	-3.46833	0.00152882	-1.14502	Down
NCKAP5	-0.659728	7.77504	-3.46686	0.00153489	-1.14859	Down
IGF2R	0.959073	10.8343	3.46672	0.00153546	-1.14892	Up
MAD2L2	1.04798	9.05405	3.46347	0.00154895	-1.1568	Up
RAB35	0.472616	8.96299	3.45853	0.00156964	-1.16875	Up
FCRLA	-1.21795	5.43972	-3.45661	0.00157776	-1.1734	Down
RASSF5	0.746137	10.33	3.45328	0.00159194	-1.18146	Up
ZNF14	-0.857961	9.0909	-3.4488	0.00161122	-1.19229	Down
SYNGR2	0.498361	7.87056	3.44797	0.00161477	-1.19427	Up
NDRG1	0.599195	13.4693	3.44744	0.00161709	-1.19557	Up
CMTM1	0.71731	6.85806	3.43307	0.00168063	-1.23026	Up
RFC1	-0.507973	9.42922	-3.42911	0.00169856	-1.2398	Down
DIAPH1	0.885422	8.56401	3.42425	0.00172084	-1.25153	Up
AIF1L	-0.36004	11.0424	-3.41427	0.0017674	-1.27554	Down
ATP6AP2	1.17283	11.3047	3.41293	0.00177378	-1.27879	Up
FLNC	-0.489159	10.7214	-3.40801	0.00179728	-1.29063	Down
PLCE1	-0.675631	5.76878	-3.40593	0.00180731	-1.29563	Down
DDB2	1.00474	10.708	3.40257	0.00182359	-1.30369	Up
SVIL	-0.521969	9.19988	-3.3985	0.0018435	-1.31346	Down
HERPUD1	0.595891	9.48917	3.38459	0.00191325	-1.34684	Up
CAPG	-0.498534	10.1072	-3.38315	0.00192064	-1.35031	Down
LDB1	-0.819012	8.17315	-3.37624	0.00195636	-1.36686	Down
TRIM35	-1.06026	9.73644	-3.37277	0.0019745	-1.37516	Down
DKK2	-0.660589	6.92322	-3.36871	0.00199598	-1.38488	Down
ITGAV	0.804748	12.0838	3.35964	0.00204476	-1.40657	Up
RAB28	0.564002	8.62681	3.35902	0.00204812	-1.40805	Up
MBD5	-0.682864	6.86872	-3.35379	0.00207681	-1.42054	Down
TRAF3IP1	0.694307	8.36825	3.34452	0.00212864	-1.44267	Up
C12orf5	1.21289	8.91359	3.34352	0.00213431	-1.44506	Up
SELENBP1	-0.60317	10.3697	-3.34279	0.00213841	-1.44678	Down
TMEM14B	0.988271	11.1856	3.33759	0.00216813	-1.45918	Up
VPRBP	0.521069	7.8622	3.33619	0.00217624	-1.46253	Up
METAP1	0.661876	10.2955	3.32968	0.00221416	-1.47803	Up
TFDP1	0.351651	9.96005	3.32625	0.00223435	-1.48618	Up
NCBP1	0.256327	9.59696	3.32347	0.0022509	-1.4928	Up
FBXL2	-0.754609	7.63327	-3.32214	0.00225883	-1.49596	Down
HIST1H2BO	0.64595	5.07623	3.32045	0.00226896	-1.49997	Up
CENPO	0.592359	8.27107	3.32037	0.00226948	-1.50018	Up
LENG1	-0.696126	7.70164	-3.31957	0.00227429	-1.50208	Down
CYBA	0.726111	7.08522	3.31646	0.00229312	-1.50947	Up
FBLN7	-0.67276	8.89583	-3.31624	0.00229442	-1.50998	Down
TAPT1	0.725948	7.58282	3.31428	0.00230638	-1.51465	Up
PAX3	-0.836052	6.55872	-3.31398	0.00230823	-1.51537	Down
PARP2	0.847821	9.59651	3.31346	0.00231139	-1.5166	Up
ZNF490	-0.401555	10.9138	-3.31208	0.00231987	-1.51988	Down
ALPP	-0.433755	7.86709	-3.31036	0.00233042	-1.52395	Down
IQCE	0.926818	7.32399	3.30918	0.00233773	-1.52676	Up
TMED6	0.493059	5.99799	3.30888	0.00233955	-1.52746	Up
PRKCA	-0.757383	7.21318	-3.30848	0.00234205	-1.52841	Down
MFSD1	0.862033	12.3441	3.30802	0.00234488	-1.5295	Up
BTD	-0.347348	7.51408	-3.30789	0.00234569	-1.52981	Down
SERPINB8	0.76024	8.61147	3.30637	0.00235515	-1.53342	Up
PLEKHA3	1.11499	8.32088	3.30499	0.00236376	-1.53669	Up
TNF	0.898214	7.0099	3.30377	0.00237143	-1.5396	Up
ARHGEF15	-0.591271	7.18234	-3.30161	0.00238497	-1.5447	Down
GNAZ	-0.675018	8.5813	-3.29844	0.00240508	-1.55223	Down
FGGY	-0.74734	6.47625	-3.29349	0.00243673	-1.56395	Down
CEBPG	0.476337	11.0122	3.2923	0.00244438	-1.56676	Up
GBP5	1.03222	6.90224	3.29155	0.00244923	-1.56854	Up
KCTD5	0.877659	8.85384	3.28378	0.00250001	-1.58694	Up
ZNF330	0.857315	9.08126	3.28237	0.00250931	-1.59026	Up
GPATCH2	0.618942	8.58392	3.27387	0.0025662	-1.61035	Up
RBM17	0.970639	10.3501	3.27284	0.00257322	-1.6128	Up
IFRD2	-0.802217	8.36939	-3.2713	0.00258367	-1.61643	Down
MTFR1	0.724047	7.56041	3.2707	0.00258772	-1.61784	Up
RBM24	-0.923456	7.60143	-3.26875	0.00260111	-1.62246	Down
POLR1C	0.681177	10.2063	3.26179	0.00264919	-1.63887	Up
PPM1J	0.918239	8.26854	3.26089	0.0026555	-1.641	Up
NAT14	-0.692153	7.81115	-3.26065	0.00265714	-1.64155	Down
CKAP2L	1.20601	8.25245	3.25907	0.00266824	-1.64529	Up
TRO	-0.502266	7.09338	-3.25807	0.00267526	-1.64764	Down
ARHGAP12	0.620702	9.13126	3.25723	0.0026812	-1.64963	Up
GRB7	0.604313	8.54399	3.25224	0.00271663	-1.66138	Up
SYK	0.759464	8.56532	3.24741	0.00275131	-1.67274	Up
RARG	0.842129	8.5846	3.2429	0.00278411	-1.68335	Up
STK17B	0.661341	8.25826	3.24038	0.00280257	-1.68927	Up
EPHA1	0.907831	8.01797	3.23917	0.00281152	-1.69212	Up
NCAPG	1.17925	8.662	3.23809	0.00281953	-1.69467	Up
CYB5R4	0.78205	7.64538	3.2355	0.00283877	-1.70076	Up
DIO2	0.661232	8.54061	3.23515	0.00284132	-1.70156	Up
SAMD9	0.96596	8.67492	3.23458	0.00284558	-1.7029	Up
TNFRSF12A	0.729899	8.12349	3.2333	0.00285521	-1.70592	Up
BHLHB9	-0.857385	9.04929	-3.2319	0.00286565	-1.70919	Down
TMTC1	-0.826186	7.59368	-3.22062	0.00295169	-1.73566	Down
APPL2	0.92072	11.3867	3.22041	0.00295329	-1.73615	Up
BCL2	-0.497818	7.86925	-3.21816	0.00297075	-1.74142	Down
CYP27A1	-0.656109	8.73572	-3.21141	0.00302378	-1.75724	Down
CNTFR	-0.506981	8.6361	-3.21103	0.00302672	-1.75811	Down
FSD1L	0.588707	5.51459	3.20735	0.00305603	-1.76673	Up
SEMA6D	-0.534916	6.37818	-3.20708	0.00305816	-1.76735	Down
APOLD1	-0.894052	8.52102	-3.20291	0.00309173	-1.77712	Down
DHX36	0.48791	8.89625	3.20145	0.00310356	-1.78053	Up
TMEM167B	0.762763	10.7208	3.20091	0.00310797	-1.7818	Up
QDPR	-0.722189	8.12021	-3.19954	0.00311906	-1.78498	Down
CSTF2	0.975613	9.67713	3.1985	0.0031276	-1.78743	Up
IL1RAPL1	-0.936	5.96509	-3.19611	0.0031472	-1.79301	Down
PDK4	-0.980552	7.36968	-3.1935	0.00316872	-1.79911	Down
C2orf70	-0.739412	6.42224	-3.19109	0.00318869	-1.80472	Down
C12orf29	0.836885	10.0262	3.18675	0.00322503	-1.81485	Up
CHD3	-0.561875	8.54631	-3.18508	0.00323914	-1.81875	Down
ADCY2	-0.564499	6.73193	-3.18464	0.00324285	-1.81977	Down
SLC35A3	0.525336	10.1958	3.18115	0.0032725	-1.82791	Up
SEC11A	0.593797	11.218	3.18094	0.00327431	-1.8284	Up
STXBP6	-0.551524	9.52361	-3.17997	0.00328259	-1.83066	Down
OSBPL3	0.476336	10.249	3.17958	0.00328595	-1.83157	Up
GALR2	0.720894	6.08035	3.17751	0.0033037	-1.83638	Up
PRRT3	-0.726539	9.97306	-3.17643	0.00331301	-1.8389	Down
MED20	0.459339	9.40595	3.1717	0.00335406	-1.8499	Up
RAPGEF4	0.73991	9.59353	3.17117	0.00335868	-1.85113	Up
PFN2	-0.652915	10.1854	-3.17108	0.0033595	-1.85135	Down
SCD	-0.834359	9.60887	-3.16421	0.00342018	-1.86733	Down
LSM4	0.722101	10.8769	3.16248	0.0034356	-1.87135	Up
MED31	0.679011	10.0046	3.16198	0.00344008	-1.87251	Up
GANAB	-0.52491	9.27189	-3.15843	0.003472	-1.88076	Down
HMMR	0.597068	9.21873	3.1556	0.00349764	-1.88733	Up
TRIM25	0.807679	9.34387	3.15055	0.00354381	-1.89904	Up
PANK4	0.861275	8.22397	3.14905	0.00355761	-1.9025	Up
ATP7A	0.848885	9.71611	3.14823	0.00356523	-1.90441	Up
SOCS7	0.534006	8.40018	3.14586	0.00358726	-1.90991	Up
RCAN3	0.874749	9.84134	3.14456	0.00359937	-1.91292	Up
VWC2	0.585477	4.4812	3.14129	0.00363004	-1.92049	Up
SLC25A25	0.652797	9.23861	3.1358	0.00368213	-1.9332	Up
RARRES2	-1.2621	10.6149	-3.13499	0.00368985	-1.93507	Down
IRX5	-0.406033	10.1665	-3.13143	0.0037241	-1.94331	Down
CHCHD6	-0.547586	8.34495	-3.13125	0.00372583	-1.94373	Down
DOLPP1	0.880644	8.87332	3.12494	0.00378723	-1.95831	Up
UHRF2	-0.707105	9.9205	-3.12347	0.00380165	-1.9617	Down
HSPA1L	0.98511	6.51412	3.12123	0.00382375	-1.96686	Up
ANKS1A	0.752036	10.2769	3.11697	0.0038662	-1.97671	Up
SLITRK2	-0.593417	7.5304	-3.11557	0.00388023	-1.97994	Down
CTDSP2	0.834939	11.4896	3.11436	0.00389236	-1.98272	Up
LZTS1	-0.886021	6.62369	-3.11298	0.00390631	-1.98591	Down
ZFAND2B	0.858603	10.0674	3.11005	0.00393598	-1.99265	Up
FAM69B	-0.633869	8.44471	-3.10347	0.00400351	-2.00781	Down
TMX3	0.804728	7.90891	3.10221	0.00401656	-2.01071	Up
GCNT2	-0.6397	7.69549	-3.10174	0.00402146	-2.0118	Down
C3orf70	-0.92681	8.21046	-3.10047	0.00403458	-2.0147	Down
RFC3	0.635804	7.69544	3.09624	0.00407889	-2.02444	Up
KBTBD8	0.872693	7.67014	3.09589	0.00408261	-2.02525	Up
LPL	-1.30654	8.6419	-3.09235	0.00412001	-2.03337	Down
CLRN1	-0.387683	4.87715	-3.08882	0.00415772	-2.04149	Down
GSTCD	0.665004	6.94839	3.08878	0.00415811	-2.04157	Up
NMU	0.918264	11.0619	3.0879	0.0041676	-2.0436	Up
LAT2	0.781496	7.38111	3.08614	0.00418655	-2.04764	Up
CCT8	0.895408	9.94767	3.08604	0.00418765	-2.04788	Up
PKHD1	-0.503974	5.08071	-3.08513	0.00419741	-2.04995	Down
IER5	0.648377	11.1124	3.08347	0.00421542	-2.05376	Up
FANCI	1.0187	8.24084	3.08026	0.00425047	-2.06113	Up
LRP5	-0.592231	8.13416	-3.07748	0.00428101	-2.06751	Down
MED10	0.686504	10.1482	3.07383	0.00432139	-2.07587	Up
USP3	0.771327	10.2184	3.06871	0.00437864	-2.08758	Up
IP6K3	-0.869912	5.87088	-3.06707	0.00439713	-2.09133	Down
SETD1A	0.545614	9.55524	3.06694	0.0043987	-2.09165	Up
FBXL17	0.507155	6.74531	3.06423	0.00442934	-2.09783	Up
ITGA7	-0.758246	7.1984	-3.06293	0.00444424	-2.10082	Down
MRPL41	-0.894827	10.3095	-3.06276	0.00444619	-2.10121	Down
MUT	-0.398586	10.1467	-3.05998	0.00447807	-2.10756	Down
FLNA	-0.729026	10.0544	-3.05903	0.00448902	-2.10973	Down
PTPN1	0.979892	7.50542	3.05591	0.00452501	-2.11684	Up
TUSC5	-0.702674	7.2616	-3.05517	0.00453362	-2.11853	Down
AKTIP	0.479294	10.6988	3.05504	0.00453523	-2.11885	Up
MYB	0.767672	8.15309	3.05478	0.00453818	-2.11943	Up
FAM168A	-0.378059	8.055	-3.0539	0.00454851	-2.12145	Down
LINGO1	-0.844026	6.97715	-3.05081	0.00458466	-2.12849	Down
TINAGL1	-0.961036	9.98658	-3.04981	0.00459644	-2.13077	Down
UPK3A	-0.617419	6.78809	-3.04782	0.00461995	-2.13531	Down
EIF4A3	0.438461	12.3761	3.04654	0.00463518	-2.13823	Up
PTPRU	-0.459189	8.31368	-3.0464	0.0046368	-2.13855	Down
ASH1L	-0.675696	8.47178	-3.04469	0.00465714	-2.14244	Down
LY6D	0.415765	12.6034	3.04458	0.00465845	-2.14269	Up
CDC42EP3	-1.06089	9.94743	-3.04392	0.00466637	-2.1442	Down
CRIPAK	0.969502	8.57514	3.04332	0.00467361	-2.14558	Up
AK1	-0.604997	8.39575	-3.04262	0.00468198	-2.14717	Down
MEA1	-0.610222	10.6115	-3.0408	0.0047039	-2.15132	Down
PPP4R1	0.42236	11.4532	3.03968	0.00471731	-2.15385	Up
SLC25A23	-0.472982	10.9423	-3.03904	0.00472514	-2.15533	Down
PTGS1	0.513402	11.1854	3.03816	0.00473576	-2.15732	Up
SNRNP40	1.11308	9.7757	3.03661	0.00475462	-2.16086	Up
CLPTM1L	0.588489	8.60717	3.03542	0.00476908	-2.16356	Up
PIK3C2B	0.545377	11.5225	3.03405	0.00478588	-2.16668	Up
ZDHHC3	0.646723	9.50662	3.03299	0.00479881	-2.16908	Up
NEDD9	-0.415182	7.33125	-3.02955	0.00484128	-2.17691	Down
A2M	-0.347668	10.8585	-3.0282	0.00485805	-2.17998	Down
KCNS1	-0.613364	8.73287	-3.02754	0.00486629	-2.18149	Down
FRAT2	0.744995	9.69513	3.02749	0.00486683	-2.18159	Up
PPP4R2	0.60149	9.16816	3.02707	0.00487205	-2.18254	Up
VDAC3	0.34129	12.4377	3.02512	0.00489645	-2.18698	Up
AFAP1	-0.400038	9.27792	-3.02481	0.00490035	-2.18769	Down
SLTM	0.485334	11.4848	3.02452	0.00490397	-2.18834	Up
C9orf78	0.433517	11.4383	3.02313	0.00492139	-2.19149	Up
ZNF280A	-0.847193	4.25453	-3.0225	0.00492929	-2.19292	Down
HSBP1	0.663015	11.7579	3.01996	0.00496139	-2.19869	Up
CA3	-0.680073	9.06482	-3.0197	0.0049648	-2.1993	Down
SRBD1	-0.723725	8.66747	-3.01918	0.00497138	-2.20047	Down
GDAP2	0.962692	8.84494	3.01859	0.0049788	-2.2018	Up
ZNF436	0.738577	9.89962	3.01771	0.00499	-2.20379	Up
IRF4	-0.778552	5.84667	-3.01715	0.00499716	-2.20507	Down
RAB22A	0.807582	10.1508	3.01624	0.00500878	-2.20713	Up
CENPJ	0.789684	7.93463	3.01438	0.00503268	-2.21136	Up
CHID1	-0.644595	9.03359	-3.01327	0.00504691	-2.21387	Down
MAD2L1	0.87078	8.63307	3.01282	0.00505277	-2.2149	Up
TLE1	-0.71581	8.43376	-3.00812	0.00511371	-2.22554	Down
AKR1B1	-0.732337	10.0753	-3.00766	0.00511969	-2.22658	Down
DEPDC5	-0.737982	9.21527	-3.00692	0.00512941	-2.22827	Down
USP47	0.822725	10.7795	3.00603	0.00514104	-2.23028	Up
C18orf54	0.516325	5.81416	3.006	0.00514138	-2.23034	Up
PHF5A	0.655675	9.6731	3.00207	0.00519323	-2.23925	Up
USP32	0.666163	9.25776	3.00001	0.00522056	-2.2439	Up
RNF145	0.724933	8.47685	2.99821	0.00524448	-2.24796	Up
POLDIP2	0.821384	10.5304	2.99766	0.0052519	-2.24922	Up
PAQR3	0.810836	8.53838	2.99533	0.00528316	-2.25448	Up
HSPB6	-0.660833	10.5316	-2.99488	0.00528917	-2.25549	Down
PEX5	0.615413	8.78117	2.99035	0.00535052	-2.26573	Up
CRY2	-0.450135	10.1284	-2.99	0.00535523	-2.26651	Down
CASC5	0.665019	5.84844	2.98908	0.00536782	-2.26859	Up
TAF7L	0.858752	6.04269	2.98278	0.00545444	-2.28279	Up
KIFC1	0.841766	7.62814	2.98193	0.00546636	-2.28473	Up
ARHGAP29	0.933851	7.92591	2.98178	0.00546839	-2.28506	Up
GPC6	-0.685451	7.94748	-2.98041	0.0054874	-2.28814	Down
SP4	-0.433164	8.32195	-2.9802	0.00549038	-2.28862	Down
FAR1	0.763928	9.98347	2.97712	0.00553355	-2.29556	Up
DEFB122	-0.651722	5.40848	-2.97608	0.00554807	-2.29789	Down
ALG2	0.5473	9.95188	2.97458	0.00556926	-2.30127	Up
LRRN3	-0.816309	6.31186	-2.97328	0.00558772	-2.3042	Down
ZW10	1.06558	10.2938	2.97296	0.00559226	-2.30492	Up
SHROOM4	-0.630513	7.28504	-2.96939	0.00564317	-2.31296	Down
NPVF	-0.719447	4.51317	-2.96674	0.0056812	-2.31891	Down
TRIM7	0.779274	9.0895	2.96664	0.00568262	-2.31914	Up
ARMC9	-0.390736	5.8475	-2.96523	0.00570306	-2.32232	Down
DNMT3A	-0.652695	7.31663	-2.96441	0.0057149	-2.32416	Down
PRPF40B	0.687451	7.06452	2.96341	0.00572942	-2.32641	Up
B9D1	-0.671549	7.6802	-2.96337	0.00573002	-2.3265	Down
OR7A5	-1.20389	5.64353	-2.96281	0.00573812	-2.32775	Down
KCNA2	-0.64784	5.19895	-2.95791	0.00580979	-2.33875	Down
LCE3D	1.35126	11.4209	2.95622	0.00583473	-2.34255	Up
ZNF320	-0.567998	8.79411	-2.95552	0.005845	-2.34411	Down
LRFN5	-0.936068	7.37146	-2.95238	0.00589173	-2.35116	Down
FUBP1	0.732164	9.74418	2.95183	0.0058999	-2.35239	Up
CDCA3	0.891886	8.08234	2.95112	0.0059105	-2.35398	Up
PTH2R	-1.17257	5.35556	-2.95031	0.00592263	-2.3558	Down
SCUBE2	-0.582566	10.0313	-2.9493	0.00593778	-2.35806	Down
NDUFS2	0.459093	12.2158	2.9483	0.00595278	-2.36029	Up
BMP8B	-0.524034	8.29405	-2.94783	0.00595994	-2.36136	Down
EOMES	1.19532	7.51242	2.94488	0.00600453	-2.36796	Up
PIM3	0.784083	10.9976	2.94055	0.00607055	-2.37765	Up
SHCBP1	0.563251	8.02026	2.93798	0.00611011	-2.3834	Up
ACSS3	-0.954644	7.29475	-2.93775	0.00611372	-2.38392	Down
TRNAU1AP	0.418075	8.39144	2.93578	0.00614422	-2.38833	Up
KCNE1L	-0.454223	5.63961	-2.93413	0.00616984	-2.39201	Down
PVRIG	0.769904	5.54828	2.92991	0.00623591	-2.40144	Up
WFIKKN2	-0.748009	6.20182	-2.92979	0.00623772	-2.4017	Down
DNAI1	-0.617145	5.25886	-2.92662	0.00628788	-2.40879	Down
VCL	-0.251377	10.1664	-2.92596	0.00629827	-2.41025	Down
STIL	1.06613	9.30371	2.92488	0.00631554	-2.41267	Up
TSPAN7	-0.636858	9.60761	-2.92461	0.0063198	-2.41327	Down
LGALS12	-1.52484	6.45945	-2.92368	0.00633462	-2.41534	Down
ABHD3	-0.402328	8.06231	-2.92312	0.00634363	-2.4166	Down
PLOD1	-0.41617	10.836	-2.92144	0.00637049	-2.42033	Down
CNIH4	0.287285	10.7016	2.92118	0.0063747	-2.42092	Up
SMARCD3	-0.400476	8.40662	-2.92117	0.0063749	-2.42095	Down
DDX60	0.880535	11.1775	2.92076	0.00638148	-2.42186	Up
SLC4A8	0.577436	6.01718	2.91978	0.00639722	-2.42404	Up
CNTF	0.609045	5.32379	2.91915	0.0064074	-2.42545	Up
PCGF5	0.598768	8.17294	2.91557	0.00646544	-2.43342	Up
CDK7	0.788839	11.6039	2.91282	0.00651036	-2.43955	Up
PPIH	0.768402	10.1914	2.91278	0.00651092	-2.43962	Up
BLCAP	0.931412	12.5644	2.91234	0.0065182	-2.44061	Up
NHS	-0.642293	8.24893	-2.91224	0.00651974	-2.44082	Down
STK32C	-0.407373	6.84601	-2.91214	0.0065215	-2.44106	Down
RIOK3	0.370005	9.70039	2.91102	0.0065398	-2.44354	Up
LANCL3	0.606026	6.03001	2.91082	0.00654311	-2.44399	Up
ARL6IP4	-0.343995	10.3393	-2.90771	0.0065945	-2.4509	Down
GPBP1	0.417789	10.1174	2.90417	0.00665347	-2.45878	Up
GPR63	0.715369	5.32472	2.90284	0.00667569	-2.46172	Up
RNF128	-0.685763	8.77828	-2.90137	0.00670043	-2.46499	Down
TMEM69	-0.586004	9.69359	-2.89881	0.00674367	-2.47068	Down
CSE1L	0.375608	10.6702	2.89871	0.00674529	-2.47089	Up
ACTR6	0.325278	9.53601	2.89801	0.00675721	-2.47245	Up
ZNF700	0.49202	10.2782	2.89796	0.00675806	-2.47256	Up
PLCB4	-0.737783	7.90785	-2.897	0.00677446	-2.47471	Down
NAPEPLD	0.560928	7.44777	2.89474	0.00681294	-2.47971	Up
AMOT	-0.576588	6.41258	-2.89345	0.00683508	-2.48258	Down
TMEM39A	0.563925	7.82559	2.89332	0.00683729	-2.48287	Up
ATP6V1B2	1.12873	11.7862	2.89323	0.00683884	-2.48307	Up
SNRPA1	0.745834	10.1757	2.89194	0.0068609	-2.48591	Up
RSPH9	-0.996206	5.80004	-2.89134	0.0068713	-2.48725	Down
SLC44A1	1.01101	11.2284	2.88931	0.00690641	-2.49175	Up
CCDC121	-0.780139	8.04413	-2.88921	0.00690812	-2.49197	Down
ZBTB2	-0.380632	10.7388	-2.88768	0.00693463	-2.49536	Down
MTHFD2	0.517528	10.4785	2.88464	0.00698775	-2.5021	Up
CLIP3	-0.298406	9.63807	-2.88432	0.00699328	-2.5028	Down
TFR2	0.473046	6.41735	2.88373	0.00700372	-2.50411	Up
CRIP2	0.979891	9.85907	2.88305	0.00701558	-2.50561	Up
ACTN1	-0.407021	10.8568	-2.88074	0.00705626	-2.51072	Down
FGF1	-0.742394	5.78301	-2.88012	0.00706722	-2.51209	Down
FBXW2	0.340679	9.76803	2.8785	0.00709609	-2.51569	Up
ARFGEF1	0.339795	9.89377	2.87849	0.00709625	-2.51571	Up
BCCIP	0.307583	9.24924	2.87556	0.00714849	-2.52218	Up
MID1IP1	0.545157	10.7784	2.87545	0.00715035	-2.52241	Up
ZNF358	-0.357664	9.74867	-2.87433	0.00717041	-2.52489	Down
COPS7B	0.882533	8.94127	2.86943	0.00725884	-2.53571	Up
PTPRR	-0.774953	5.16323	-2.86923	0.0072625	-2.53615	Down
MAN2A1	0.73876	9.86933	2.86858	0.00727429	-2.53759	Up
RBPMS2	-0.59361	10.0972	-2.86478	0.00734385	-2.54599	Down
TMEM51	0.70282	9.78648	2.8645	0.00734889	-2.54659	Up
ATF7IP	-0.496046	8.42878	-2.86347	0.00736784	-2.54886	Down
KIAA1279	-0.493627	9.47489	-2.86085	0.00741612	-2.55463	Down
OS9	-0.450798	9.90838	-2.86075	0.00741814	-2.55487	Down
TP53	0.687736	9.86768	2.85908	0.00744896	-2.55853	Up
SLK	0.420103	11.1801	2.85822	0.00746502	-2.56043	Up
SERPINA5	-0.709906	8.50026	-2.85711	0.00748574	-2.56287	Down
RPL39L	0.56516	8.55293	2.85635	0.00749991	-2.56454	Up
ZBTB33	1.04537	10.154	2.85474	0.00753024	-2.5681	Up
MAP3K8	1.07271	8.73397	2.85467	0.00753143	-2.56824	Up
TMEM165	0.648223	8.80089	2.85375	0.0075488	-2.57027	Up
RTN4	0.861892	12.2767	2.84822	0.00765358	-2.58243	Up
BCL7C	-0.601864	7.46613	-2.84772	0.00766312	-2.58353	Down
PSME1	0.624494	12.1758	2.84677	0.00768123	-2.58561	Up
KIAA0247	0.806914	10.5093	2.84664	0.00768372	-2.5859	Up
GREB1	-0.988213	6.08678	-2.84642	0.0076881	-2.5864	Down
AVEN	0.87441	9.25521	2.84518	0.0077118	-2.58911	Up
ACTL6A	0.504087	9.79124	2.84473	0.00772036	-2.59009	Up
MOCS1	-0.460555	9.19453	-2.84279	0.00775785	-2.59436	Down
DZIP3	-0.426387	7.0689	-2.84049	0.00780247	-2.59942	Down
GNG7	-0.87673	7.56281	-2.84013	0.00780944	-2.60021	Down
DCP2	0.755175	8.57881	2.83874	0.00783639	-2.60324	Up
HIST1H2AJ	0.822665	9.12941	2.83674	0.0078756	-2.60764	Up
GSTT2	-1.12059	8.3502	-2.8364	0.00788221	-2.60838	Down
ZFAND3	-0.565096	8.03601	-2.83513	0.00790711	-2.61116	Down
OVOL1	0.843215	8.23204	2.83351	0.00793909	-2.61472	Up
FAM96A	0.6013	10.4434	2.83289	0.00795142	-2.61609	Up
ZCCHC2	0.825552	8.64694	2.83221	0.00796485	-2.61758	Up
ADAM28	0.731011	6.34405	2.83207	0.00796761	-2.61788	Up
ADHFE1	-0.73888	9.26405	-2.82952	0.00801819	-2.62346	Down
PTH1R	-0.409277	8.70348	-2.82919	0.00802485	-2.62419	Down
ASB11	-0.675675	4.95973	-2.82778	0.00805304	-2.62728	Down
EFCAB6	-0.524691	5.80866	-2.82775	0.00805357	-2.62734	Down
MANBAL	-0.336594	11.1659	-2.82666	0.00807548	-2.62973	Down
ALDH6A1	-0.487366	8.85492	-2.8264	0.00808056	-2.63028	Down
TIMM10	0.470399	11.9433	2.82376	0.00813376	-2.63606	Up
ARFGAP1	0.598528	7.98153	2.82315	0.00814609	-2.6374	Up
ATP6V1E2	-0.574641	7.86336	-2.82274	0.00815436	-2.63829	Down
MFSD10	-0.244679	10.5043	-2.82229	0.00816348	-2.63928	Down
AKT2	0.731871	7.70632	2.82115	0.00818656	-2.64176	Up
AP1S1	0.530918	9.88705	2.82005	0.00820908	-2.64418	Up
BMPR1B	-0.723033	5.90052	-2.81988	0.00821255	-2.64456	Down
MED14	0.712972	8.15338	2.81966	0.00821696	-2.64503	Up
KIF15	0.793266	7.12478	2.81958	0.0082186	-2.6452	Up
GPAM	-0.902818	8.54132	-2.8195	0.00822025	-2.64538	Down
AGRN	-0.444714	8.52217	-2.81939	0.00822254	-2.64563	Down
CD226	0.796053	6.59929	2.81818	0.00824715	-2.64826	Up
CYTH1	0.624866	8.38252	2.81716	0.00826818	-2.6505	Up
ARNT2	-0.690912	6.98904	-2.81635	0.00828483	-2.65227	Down
SOHLH2	-0.420318	4.19694	-2.81617	0.00828847	-2.65266	Down
IRAK2	0.541793	7.56491	2.81605	0.00829083	-2.65291	Up
LRCH1	0.576757	8.77724	2.81562	0.00829964	-2.65385	Up
CPSF4	0.273689	11.6919	2.81449	0.00832294	-2.65631	Up
FEZ1	-0.554113	8.19751	-2.81333	0.00834699	-2.65885	Down
PRMT2	-0.317459	9.3016	-2.81314	0.0083509	-2.65927	Down
AOC3	-0.809206	8.8454	-2.81196	0.00837547	-2.66185	Down
TIE1	-0.433901	8.03075	-2.811	0.00839534	-2.66394	Down
HIST1H3C	1.37628	8.17827	2.81097	0.00839587	-2.66399	Up
CEP135	1.19264	8.14058	2.81011	0.00841396	-2.66589	Up
ZFPL1	0.888174	8.51068	2.80931	0.00843062	-2.66763	Up
BACE2	-0.481568	10.4152	-2.80905	0.00843598	-2.66819	Down
ATP5SL	0.773959	8.72982	2.8083	0.00845178	-2.66984	Up
KAT2B	0.690109	10.5771	2.80771	0.00846396	-2.6711	Up
HIVEP1	0.805988	7.30365	2.80657	0.00848793	-2.67359	Up
SKA1	0.54991	5.48092	2.80295	0.00856433	-2.68148	Up
COL28A1	-0.838678	7.34225	-2.80059	0.00861466	-2.68664	Down
LMBRD2	0.500929	8.1808	2.80026	0.00862161	-2.68735	Up
CKS2	0.536636	10.2535	2.79982	0.00863104	-2.68831	Up
BAHCC1	-0.454436	6.70415	-2.79776	0.0086751	-2.69279	Down
TRMT11	0.735257	9.01573	2.79712	0.00868876	-2.69417	Up
DACT3	-0.394855	8.02571	-2.79547	0.0087244	-2.69777	Down
LAPTM4B	0.647376	10.0494	2.79497	0.0087352	-2.69886	Up
HCRTR2	-0.514072	4.73899	-2.7949	0.00873666	-2.69901	Down
USP1	0.670099	10.1077	2.79469	0.00874108	-2.69945	Up
DCHS1	-0.632732	7.98967	-2.78966	0.00885054	-2.7104	Down
SGPP1	0.538352	7.75801	2.78942	0.00885567	-2.71091	Up
NKX6-3	-0.421745	6.19535	-2.78783	0.00889049	-2.71436	Down
CPNE1	0.436253	9.19999	2.78635	0.00892317	-2.71758	Up
CHMP4B	0.749886	10.6835	2.78585	0.0089342	-2.71867	Up
RCN2	0.587931	10.1158	2.78534	0.00894533	-2.71977	Up
NOC3L	0.372058	11.2742	2.78363	0.0089831	-2.72347	Up
DLEU7	-0.446193	4.2192	-2.78291	0.00899915	-2.72504	Down
SAP30BP	-0.522071	9.24159	-2.78038	0.00905548	-2.73053	Down
GPR157	0.5713	8.49445	2.77942	0.00907697	-2.73261	Up
KRR1	0.896148	7.88361	2.77876	0.00909177	-2.73404	Up
SGCB	-0.490333	8.02593	-2.77867	0.0090938	-2.73424	Down
NOV	-0.789868	9.04269	-2.77671	0.00913772	-2.73847	Down
TMEM151A	-0.428933	5.8759	-2.77604	0.00915302	-2.73994	Down
GAL3ST4	-0.514443	10.9534	-2.77587	0.00915676	-2.7403	Down
TARSL2	-0.513273	9.05574	-2.7755	0.00916507	-2.7411	Down
TTF2	0.948892	6.46105	2.77435	0.00919101	-2.74358	Up
CAPZA2	0.289697	10.795	2.76982	0.00929424	-2.75339	Up
MAPK14	0.717861	9.27502	2.76937	0.00930462	-2.75438	Up
MAL	-0.570681	9.91805	-2.76896	0.00931385	-2.75525	Down
CAND2	-0.987559	8.20705	-2.76776	0.00934142	-2.75784	Down
STRADB	-0.705243	9.37269	-2.76765	0.00934397	-2.75808	Down
SGPL1	0.855863	10.9133	2.7664	0.00937269	-2.76078	Up
HYAL2	-0.872752	9.553	-2.76396	0.0094291	-2.76605	Down
PLS1	0.55264	7.26577	2.76379	0.00943317	-2.76643	Up
GALNT6	0.779187	7.57046	2.76369	0.00943538	-2.76663	Up
SGSM3	-0.663854	8.11585	-2.75936	0.00953648	-2.77599	Down
FGF16	-0.665654	4.79714	-2.75826	0.00956219	-2.77836	Down
ZCCHC9	0.842438	10.2022	2.75692	0.00959375	-2.78125	Up
CCDC11	0.582229	5.25858	2.75638	0.0096066	-2.78243	Up
RNF122	-0.659786	7.61272	-2.75589	0.00961799	-2.78347	Down
BTG1	0.628449	11.2025	2.75589	0.00961821	-2.78349	Up
YBX1	0.497685	10.9883	2.75318	0.00968225	-2.78931	Up
ATP6V0A1	0.387691	10.5925	2.75267	0.00969455	-2.79043	Up
RRN3	0.635696	10.288	2.75013	0.00975518	-2.7959	Up
KLRG1	0.554401	5.97496	2.74781	0.00981081	-2.80089	Up
FZD2	0.412859	6.19947	2.74646	0.00984333	-2.80379	Up
NDFIP2	0.344918	11.2262	2.74522	0.00987334	-2.80646	Up
NECAP1	0.616419	9.28423	2.74382	0.00990716	-2.80946	Up
FLJ16734	-1.14011	5.76077	-2.7432	0.00992234	-2.81081	Down
AP2B1	-0.712691	8.7733	-2.74133	0.00996786	-2.81482	Down
NAP1L4	0.980872	7.97702	2.74056	0.00998676	-2.81648	Up
DCST2	0.511702	6.56994	2.74042	0.00999008	-2.81678	Up
KLB	-0.541808	7.27996	-2.73994	0.0100019	-2.81782	Down
MTX2	0.373806	10.6331	2.73915	0.0100214	-2.81952	Up
RPAP1	-0.553161	8.55989	-2.73618	0.0100944	-2.82589	Down
TIMP4	-1.12741	7.29135	-2.73464	0.0101326	-2.8292	Down
COMMD3	0.846813	11.6416	2.7345	0.0101361	-2.8295	Up
GPR87	0.589592	11.9151	2.73431	0.0101406	-2.8299	Up
FBXO6	0.589667	9.4683	2.7335	0.010161	-2.83165	Up
PELO	0.775778	7.75594	2.73264	0.0101823	-2.83349	Up
MCOLN3	-0.630141	8.48612	-2.73222	0.0101926	-2.83438	Down
IGDCC4	-0.863084	9.63956	-2.73084	0.0102273	-2.83735	Down
INSIG2	0.646517	9.97317	2.73067	0.0102315	-2.83771	Up
TFAP4	0.711115	7.10784	2.72873	0.01028	-2.84187	Up
DDX25	-0.62509	5.9821	-2.72832	0.0102904	-2.84275	Down
GDF11	-0.574682	6.78589	-2.72807	0.0102967	-2.84328	Down
TXNDC16	-0.667484	9.0154	-2.72356	0.010411	-2.85296	Down
NGFRAP1	-0.342184	11.1801	-2.72054	0.010488	-2.85942	Down
OBSCN	-0.600987	6.5131	-2.71825	0.0105467	-2.86431	Down
CRY1	0.370794	10.9482	2.71793	0.0105551	-2.86501	Up
ANKS4B	-0.426481	5.29384	-2.7179	0.0105557	-2.86506	Down
INPP4B	-0.591169	7.54607	-2.71686	0.0105825	-2.86728	Down
IL18R1	0.924831	8.32165	2.71535	0.0106218	-2.87052	Up
KIF14	0.600256	7.02702	2.71416	0.0106524	-2.87305	Up
GDPD2	-0.704637	9.31472	-2.7137	0.0106645	-2.87404	Down
NFIL3	0.879363	10.2154	2.71367	0.0106653	-2.87411	Up
SUOX	-0.393369	9.99474	-2.71219	0.0107038	-2.87727	Down
ERI1	0.728193	8.08375	2.71174	0.0107155	-2.87822	Up
NTAN1	-0.496127	10.2956	-2.71125	0.0107284	-2.87927	Down
EIF4E3	0.693789	9.33641	2.71112	0.0107319	-2.87956	Up
IL15	0.664038	7.15188	2.70995	0.0107625	-2.88205	Up
C10orf90	-0.719664	5.70311	-2.70853	0.0107998	-2.88508	Down
MACC1	0.410569	7.43391	2.70829	0.010806	-2.88559	Up
PARP12	1.11319	10.0382	2.70793	0.0108157	-2.88637	Up
SRPK2	0.549991	8.87425	2.70543	0.0108816	-2.89169	Up
MAP3K2	0.925532	9.02695	2.70425	0.0109129	-2.89421	Up
POLR3E	0.801796	6.48543	2.70054	0.011012	-2.90212	Up
ZNF426	-0.610427	7.71131	-2.69579	0.0111399	-2.91223	Down
ATP6V1D	0.939622	10.3031	2.69468	0.0111702	-2.91461	Up
PRKAR1B	-0.644529	7.67214	-2.69358	0.0112002	-2.91695	Down
API5	0.829799	9.01978	2.69213	0.0112395	-2.92001	Up
GPR111	0.448765	6.36672	2.69191	0.0112457	-2.92049	Up
BIRC7	-0.797195	7.59293	-2.69132	0.0112616	-2.92174	Down
DENND2D	0.714878	9.77858	2.6865	0.0113943	-2.93198	Up
TMCO6	0.937914	8.32144	2.68294	0.0114933	-2.93955	Up
LAG3	0.744474	6.31016	2.68287	0.0114953	-2.9397	Up
SPEN	0.756736	9.79784	2.68233	0.0115104	-2.94084	Up
BSPRY	0.667768	9.28207	2.6817	0.0115279	-2.94217	Up
RAI14	0.688946	11.2085	2.68055	0.01156	-2.94461	Up
TWISTNB	0.788182	8.51495	2.68	0.0115756	-2.94579	Up
AKIRIN1	0.807988	9.78834	2.67967	0.0115849	-2.94649	Up
ZBTB41	0.254681	8.62949	2.67933	0.0115944	-2.94721	Up
FRMD7	-0.637571	6.47817	-2.67793	0.0116339	-2.95018	Down
HSPA14	0.436935	9.60517	2.67783	0.0116366	-2.95038	Up
PSMB7	0.419959	10.5602	2.67693	0.011662	-2.95229	Up
LYPLA2	-0.713941	8.68801	-2.67608	0.011686	-2.95408	Down
CYP11A1	-0.551241	6.15198	-2.67528	0.0117087	-2.95578	Down
FGFBP1	1.0337	11.872	2.67523	0.0117102	-2.95589	Up
GAS2L3	0.744894	8.7938	2.67474	0.0117242	-2.95694	Up
PLA2G16	-0.896874	9.03464	-2.67381	0.0117504	-2.95889	Down
SH3BGRL	-0.481228	10.579	-2.67326	0.0117662	-2.96006	Down
ATF1	0.60854	9.44535	2.67127	0.011823	-2.96427	Up
LIFR	-0.765298	8.43915	-2.66984	0.0118641	-2.96731	Down
CHAC2	0.477803	6.68565	2.66938	0.0118772	-2.96827	Up
PLD2	-0.413064	9.55143	-2.66732	0.0119367	-2.97263	Down
EMD	0.467808	11.095	2.66677	0.0119525	-2.97379	Up
ARPC2	0.315098	13.0198	2.66636	0.0119644	-2.97466	Up
TAS2R19	0.405276	4.28701	2.66619	0.0119693	-2.97502	Up
SPC24	0.560609	8.5098	2.66585	0.0119791	-2.97573	Up
PLIN5	-0.537994	7.82061	-2.66466	0.0120136	-2.97825	Down
ZNF32	-0.412412	9.03635	-2.66435	0.0120229	-2.97892	Down
C22orf23	0.439653	6.00584	2.66329	0.0120537	-2.98115	Up
ZNF408	-0.53262	8.8746	-2.66323	0.0120553	-2.98127	Down
CADM3	-0.618962	7.32074	-2.66313	0.0120582	-2.98148	Down
EPHA3	-0.720519	6.06223	-2.66075	0.012128	-2.98652	Down
UXS1	-0.472378	9.65407	-2.66024	0.0121427	-2.98758	Down
PPARG	-0.874506	8.61638	-2.6595	0.0121646	-2.98916	Down
KIF3A	-0.522916	8.18227	-2.65788	0.0122121	-2.99256	Down
TCTA	-0.280927	8.56995	-2.65779	0.0122148	-2.99275	Down
HNRNPH3	0.646264	10.6517	2.65653	0.0122523	-2.99543	Up
MKL1	0.650347	6.54869	2.65566	0.0122778	-2.99725	Up
HNRNPC	0.844755	10.7196	2.65488	0.0123011	-2.9989	Up
RNF19A	0.601857	9.99955	2.6547	0.0123066	-2.99929	Up
TMEM140	-0.915224	8.64069	-2.65467	0.0123075	-2.99935	Down
ZNF180	-0.511146	7.39243	-2.65329	0.0123482	-3.00224	Down
IRF9	0.848461	10.3678	2.65191	0.0123895	-3.00515	Up
SNAI1	0.268436	5.44794	2.65077	0.0124236	-3.00755	Up
RAB5C	0.368149	10.7475	2.64933	0.0124668	-3.01058	Up
MAZ	0.37258	9.81875	2.64841	0.0124945	-3.01252	Up
TACO1	0.43366	10.0988	2.64785	0.0125116	-3.01371	Up
GNL1	0.275576	9.56478	2.64773	0.0125151	-3.01396	Up
CLK2	0.883286	10.9584	2.64767	0.0125169	-3.01409	Up
MAPRE3	0.294056	10.2878	2.64687	0.0125411	-3.01577	Up
MAFG	0.531133	7.90522	2.64683	0.0125422	-3.01585	Up
TTK	0.623123	6.97725	2.64596	0.0125687	-3.01769	Up
SLURP1	0.922503	11.856	2.64515	0.0125934	-3.0194	Up
CPSF2	0.721936	9.73964	2.64481	0.0126037	-3.02011	Up
PIK3C2G	-1.01251	9.31739	-2.64425	0.0126206	-3.02128	Down
ADARB2	-0.473823	5.65995	-2.64397	0.0126292	-3.02188	Down
ACLY	-0.397364	10.9399	-2.64366	0.0126386	-3.02253	Down
PCDHGB7	0.509941	4.82903	2.64313	0.0126548	-3.02365	Up
A4GALT	-0.463292	9.66584	-2.6391	0.0127783	-3.03211	Down
CSNK1D	0.352716	10.1993	2.63873	0.0127897	-3.03289	Up
CCDC64	0.600809	8.56615	2.63822	0.0128052	-3.03395	Up
LAMB1	-0.418038	10.7837	-2.6367	0.0128521	-3.03714	Down
TRAFD1	0.49929	9.69544	2.63636	0.0128629	-3.03787	Up
MRPL28	-0.487781	8.909	-2.6348	0.012911	-3.04113	Down
TPCN2	-0.27693	9.16065	-2.63451	0.0129203	-3.04176	Down
COL8A2	-0.609813	8.40752	-2.63349	0.0129519	-3.04388	Down
RCBTB1	0.729269	6.44691	2.6334	0.0129546	-3.04407	Up
CYB5D2	-0.286621	9.16142	-2.63327	0.0129588	-3.04435	Down
NEU1	-0.323864	9.77486	-2.63273	0.0129757	-3.04549	Down
NPAS2	0.411766	7.75789	2.63198	0.012999	-3.04705	Up
GPX8	-0.389684	11.6031	-2.63184	0.0130034	-3.04735	Down
ZBED3	-0.410194	6.91387	-2.63092	0.0130324	-3.04929	Down
WDR81	-0.669334	8.2558	-2.63087	0.0130337	-3.04937	Down
PGK1	0.728374	10.8489	2.62898	0.013093	-3.05333	Up
POLR2H	0.274456	12.1792	2.62774	0.0131322	-3.05594	Up
PERP	0.574031	12.2743	2.6254	0.0132063	-3.06084	Up
TMEM147	0.661755	10.8826	2.62494	0.0132208	-3.0618	Up
MPZ	-0.757816	9.13446	-2.62454	0.0132335	-3.06264	Down
STK38	0.807668	8.57863	2.62273	0.0132914	-3.06644	Up
ATAD1	0.32486	9.46152	2.62144	0.0133326	-3.06914	Up
TENC1	-0.743646	9.84776	-2.62095	0.0133482	-3.07015	Down
ATRN	-0.323265	10.0632	-2.62078	0.0133538	-3.07052	Down
UHMK1	0.757721	9.67848	2.62065	0.0133578	-3.07079	Up
NUPL2	0.58139	9.71985	2.62	0.0133787	-3.07214	Up
SLC13A4	-0.884253	7.96965	-2.61957	0.0133924	-3.07304	Down
KCNAB2	-0.413723	6.94033	-2.61924	0.0134032	-3.07374	Down
MEX3D	0.888979	8.39247	2.61814	0.0134385	-3.07604	Up
KIAA0513	0.946085	8.01399	2.61814	0.0134386	-3.07604	Up
PALM	-0.394571	10.448	-2.61807	0.0134407	-3.07617	Down
TPX2	0.800512	8.10825	2.61793	0.0134453	-3.07647	Up
RGS18	0.671095	7.76656	2.61787	0.0134473	-3.0766	Up
KLF15	-0.593688	6.41099	-2.61784	0.0134482	-3.07666	Down
GBAS	-0.466053	10.5381	-2.61628	0.0134985	-3.07992	Down
COG6	0.625987	7.29795	2.61568	0.0135181	-3.08118	Up
POU4F1	0.791528	6.04525	2.61389	0.0135763	-3.08492	Up
NGLY1	0.651998	8.80474	2.61144	0.013656	-3.09002	Up
NLRP10	0.954013	9.3329	2.6101	0.0136999	-3.09281	Up
ATP8B1	-0.444969	8.47801	-2.60986	0.013708	-3.09333	Down
E2F6	0.561807	8.8283	2.60926	0.0137276	-3.09457	Up
TRMT2B	0.847769	6.63557	2.60926	0.0137278	-3.09458	Up
KLK5	0.448296	12.8811	2.60892	0.0137387	-3.09528	Up
MDGA2	-0.682594	4.38764	-2.60785	0.013774	-3.09751	Down
MFN1	0.400378	9.36073	2.6075	0.0137857	-3.09825	Up
BEND3	-0.51916	8.31733	-2.60664	0.013814	-3.10003	Down
CCL13	0.771104	11.8355	2.60661	0.013815	-3.1001	Up
RPAIN	0.338522	9.43466	2.60573	0.013844	-3.10193	Up
SAMD8	0.562253	8.5182	2.60561	0.013848	-3.10218	Up
GNAI3	0.678801	11.3309	2.60446	0.0138864	-3.10459	Up
C16orf87	0.614873	7.48075	2.60339	0.013922	-3.10681	Up
ARSA	-0.498747	7.42031	-2.60334	0.0139237	-3.10692	Down
NFU1	-0.627842	9.93543	-2.60324	0.0139269	-3.10712	Down
SLC35A1	0.568337	10.8901	2.60142	0.0139876	-3.1109	Up
MPP4	-0.338389	5.09036	-2.60113	0.0139973	-3.11151	Down
FBXO25	-0.794065	8.86663	-2.60004	0.0140339	-3.11378	Down
DZIP1	-0.745419	8.09635	-2.60001	0.014035	-3.11385	Down
GMCL1	0.865337	9.6607	2.59962	0.0140482	-3.11467	Up
TXK	0.470183	6.10334	2.59952	0.0140513	-3.11486	Up
TINF2	-0.450257	8.53303	-2.59948	0.0140529	-3.11496	Down
CD58	0.345044	9.4198	2.59871	0.0140786	-3.11655	Up
ZCCHC7	0.765354	10.0633	2.59841	0.0140887	-3.11717	Up
FEM1B	0.697243	10.5992	2.59642	0.0141561	-3.12132	Up
GLUL	-0.409795	8.68133	-2.59632	0.0141594	-3.12153	Down
SELL	0.938326	6.77635	2.59443	0.0142235	-3.12546	Up
PUS7L	0.880517	7.96429	2.59311	0.0142684	-3.1282	Up
TCEA2	-0.315982	9.02529	-2.59257	0.0142868	-3.12932	Down
ALOX5	0.762708	7.82513	2.59234	0.0142945	-3.12979	Up
SCN5A	-0.876298	6.54851	-2.59184	0.0143118	-3.13084	Down
LOC730101	-0.432974	7.19961	-2.59133	0.0143293	-3.1319	Down
ZNF770	0.685108	10.1689	2.59093	0.0143428	-3.13273	Up
RPS6KA3	0.401253	10.13	2.59019	0.0143681	-3.13426	Up
C19orf12	-0.243856	9.76359	-2.5894	0.0143953	-3.1359	Down
LEPROTL1	0.638139	11.3147	2.58933	0.0143978	-3.13606	Up
AKT1	0.309852	11.5911	2.58892	0.0144118	-3.1369	Up
NAT8L	-0.638371	6.04975	-2.58888	0.0144131	-3.13697	Down
LTK	-0.403852	5.23668	-2.58747	0.0144617	-3.13991	Down
SHROOM1	-0.600185	5.83899	-2.5855	0.01453	-3.144	Down
CHI3L1	-0.707815	8.79524	-2.58505	0.0145455	-3.14493	Down
FOSL1	0.979481	6.79408	2.58346	0.0146007	-3.14822	Up
EIF6	0.523492	11.5446	2.58205	0.0146499	-3.15115	Up
LUC7L	0.432668	10.6104	2.58183	0.0146577	-3.15161	Up
JAK2	0.735763	8.43686	2.57999	0.0147219	-3.15541	Up
NDE1	-0.312182	9.14911	-2.57791	0.0147951	-3.15972	Down
MTPAP	-0.548657	8.60231	-2.57618	0.0148561	-3.1633	Down
CDC6	0.596668	5.61036	2.57561	0.0148765	-3.16449	Up
NFKBIL1	-0.584017	8.35272	-2.57499	0.0148983	-3.16576	Down
MAPK8	0.622104	8.76284	2.57374	0.0149428	-3.16835	Up
FILIP1	-0.853115	6.99356	-2.57317	0.0149631	-3.16953	Down
EPC1	0.717572	9.0007	2.57133	0.0150287	-3.17333	Up
PDZRN3	-0.626207	8.28641	-2.57081	0.0150474	-3.17441	Down
FAM131A	0.804676	9.66459	2.5704	0.0150618	-3.17525	Up
ROBO4	-0.374544	7.54343	-2.57029	0.0150661	-3.17549	Down
PIGS	0.59538	9.04122	2.56963	0.0150894	-3.17683	Up
BRD1	0.493457	10.3068	2.5685	0.0151303	-3.17919	Up
C2orf27A	0.446714	6.46996	2.56754	0.0151646	-3.18115	Up
SLC43A1	-0.689312	8.3569	-2.56747	0.0151671	-3.1813	Down
LMBR1	0.709817	8.04687	2.5673	0.0151735	-3.18166	Up
ZNF395	0.742113	9.33419	2.56663	0.0151975	-3.18304	Up
ATP1A2	-1.08241	7.18562	-2.56599	0.0152208	-3.18436	Down
TSPYL4	0.689842	10.5361	2.56198	0.0153663	-3.19263	Up
ANKRD53	-0.448824	6.06831	-2.56076	0.0154109	-3.19514	Down
FZD9	-0.439231	7.77745	-2.56008	0.0154361	-3.19656	Down
YRDC	0.554175	8.48168	2.55958	0.0154544	-3.19759	Up
ZBTB16	-0.761488	9.68846	-2.55956	0.015455	-3.19762	Down
HIF1AN	0.476489	10.1463	2.55844	0.0154962	-3.19993	Up
SPRY1	-0.472887	9.42335	-2.55767	0.0155246	-3.20152	Down
RCVRN	0.820726	7.17742	2.55528	0.0156128	-3.20644	Up
RNF11	0.362112	11.8475	2.55245	0.015718	-3.21227	Up
MAS1L	0.344204	5.96177	2.55221	0.0157267	-3.21275	Up
FZD6	1.00871	9.52775	2.55185	0.0157401	-3.21349	Up
ECT2	0.551145	8.92702	2.5518	0.0157422	-3.2136	Up
ACTR5	0.447097	8.59577	2.54998	0.0158103	-3.21735	Up
DHDDS	-0.453958	9.83581	-2.54908	0.0158439	-3.21919	Down
DMD	-0.362986	7.05187	-2.54705	0.0159203	-3.22336	Down
CTNNA3	-0.395942	4.90718	-2.54659	0.0159375	-3.2243	Down
GCGR	-0.452139	8.04836	-2.54281	0.016081	-3.23207	Down
LONRF3	0.695949	6.55749	2.54226	0.0161017	-3.23319	Up
JTB	0.669724	11.7156	2.54175	0.0161214	-3.23425	Up
GRAMD4	0.853883	9.26741	2.54133	0.0161372	-3.2351	Up
EXOSC4	0.456251	8.12737	2.54125	0.0161402	-3.23526	Up
ATXN2L	0.603808	7.67715	2.54109	0.0161465	-3.2356	Up
TMEM52	-0.612067	7.13996	-2.54032	0.016176	-3.23718	Down
ERN1	0.709166	9.26061	2.53688	0.0163079	-3.24422	Up
SLBP	0.742389	11.1583	2.53669	0.0163152	-3.24461	Up
NUDT15	0.775375	10.6703	2.53648	0.0163235	-3.24505	Up
TERF2	0.669728	7.29878	2.53616	0.0163356	-3.24569	Up
GSG1L	-0.412924	6.9303	-2.53612	0.0163372	-3.24578	Down
ALG12	-0.50906	7.68302	-2.53478	0.0163892	-3.24853	Down
NOTUM	-0.52978	6.62672	-2.53468	0.0163931	-3.24874	Down
SAE1	0.252633	10.4895	2.53322	0.0164498	-3.25173	Up
M6PR	0.887603	9.45255	2.53247	0.0164787	-3.25325	Up
PCMTD1	-0.250468	10.9067	-2.53209	0.0164935	-3.25403	Down
TAP1	1.00854	11.5471	2.53179	0.0165054	-3.25465	Up
PLAGL2	0.691885	8.72617	2.53144	0.0165191	-3.25537	Up
UEVLD	0.683738	7.80492	2.52983	0.0165818	-3.25865	Up
ADCY3	0.386437	11.3094	2.5298	0.0165832	-3.25873	Up
CHD4	0.381	10.2798	2.52943	0.0165977	-3.25948	Up
GLG1	-0.234977	11.5763	-2.52929	0.0166029	-3.25976	Down
KIAA0100	0.751874	10.4356	2.52918	0.0166073	-3.25999	Up
ELF4	0.826042	9.11396	2.5288	0.0166222	-3.26076	Up
PIF1	0.422137	5.46523	2.52863	0.0166291	-3.26112	Up
PGBD2	0.346971	6.24504	2.52839	0.0166383	-3.2616	Up
HIST1H3A	0.528263	5.68226	2.52697	0.0166944	-3.26452	Up
ASPM	0.794791	8.52767	2.52632	0.01672	-3.26584	Up
CLUAP1	-0.278591	9.32601	-2.52601	0.016732	-3.26647	Down
SIRT1	0.770934	9.50122	2.52576	0.0167419	-3.26698	Up
ATP1B2	-0.381542	6.72713	-2.52446	0.0167932	-3.26963	Down
OR8G1	-0.628195	4.45737	-2.52377	0.0168208	-3.27105	Down
FOXL1	-0.457593	6.0153	-2.52259	0.0168674	-3.27345	Down
BTF3L4	0.667844	9.79298	2.52243	0.0168739	-3.27378	Up
HARBI1	0.595764	7.07488	2.51855	0.0170289	-3.2817	Up
NSMAF	0.423671	9.28123	2.51818	0.0170436	-3.28244	Up
SYNGR1	-0.329641	10.0997	-2.51795	0.0170531	-3.28293	Down
ZNF521	-0.437149	11.6155	-2.51738	0.0170761	-3.28409	Down
MAPK10	-0.763902	5.68438	-2.51599	0.0171319	-3.28692	Down
SUCLA2	-0.4504	10.8188	-2.51524	0.0171622	-3.28845	Down
MOAP1	0.57979	9.26682	2.51385	0.0172185	-3.29128	Up
TSPAN15	-0.693993	7.18757	-2.51366	0.0172262	-3.29167	Down
B4GALT4	0.485477	10.678	2.51258	0.01727	-3.29387	Up
GUCA2A	-0.481748	6.3539	-2.51107	0.0173315	-3.29694	Down
BST1	-0.430723	7.85311	-2.51063	0.0173493	-3.29783	Down
LYSMD1	-0.903173	8.95194	-2.50973	0.017386	-3.29966	Down
ZBTB11	0.519595	8.40424	2.50966	0.0173891	-3.29981	Up
PRICKLE2	-0.560932	10.3611	-2.50887	0.0174213	-3.30142	Down
UQCRC1	0.996472	10.209	2.50653	0.0175174	-3.30617	Up
PAWR	0.631577	9.76202	2.50628	0.0175277	-3.30669	Up
KANK3	0.654468	8.82393	2.50598	0.0175402	-3.3073	Up
ZNF354A	-0.475083	8.68856	-2.50488	0.0175852	-3.30952	Down
SV2B	-0.582529	6.67515	-2.50401	0.0176216	-3.3113	Down
GRIA4	-0.548453	5.26976	-2.50174	0.0177156	-3.3159	Down
CYP26A1	-0.27178	5.40575	-2.50115	0.0177403	-3.31711	Down
RFWD2	0.308167	11.0964	2.50066	0.0177605	-3.31809	Up
GPR146	-0.475596	9.45071	-2.50054	0.0177656	-3.31834	Down
IDS	0.298459	9.72056	2.50025	0.0177778	-3.31894	Up
DNAJA4	0.678739	8.72566	2.49976	0.0177981	-3.31992	Up
LMO1	0.858826	7.80811	2.49944	0.0178115	-3.32057	Up
CYP4F12	0.900202	9.70081	2.4993	0.0178174	-3.32086	Up
DDX54	0.731558	7.62763	2.49767	0.0178857	-3.32417	Up
FAM83D	0.579799	7.98975	2.49755	0.0178908	-3.32442	Up
KIDINS220	0.653886	8.41174	2.49684	0.0179204	-3.32584	Up
UBP1	0.407654	12.4182	2.49655	0.0179327	-3.32644	Up
IGSF1	-0.525438	5.63717	-2.4961	0.0179518	-3.32736	Down
KCNAB3	0.329356	5.16702	2.49591	0.0179598	-3.32774	Up
PPP2R5A	0.801507	9.15681	2.49579	0.0179647	-3.32798	Up
PLXNA3	-0.295032	8.14005	-2.49479	0.0180067	-3.33	Down
GDNF	0.268279	5.57372	2.49449	0.0180197	-3.33062	Up
SLC9A3R2	-0.720071	8.61011	-2.4939	0.0180443	-3.3318	Down
NXT1	0.946174	10.8744	2.49295	0.0180848	-3.33374	Up
TMEM50A	0.620037	11.0116	2.49093	0.0181707	-3.33783	Up
PELI1	1.01909	9.51821	2.49037	0.0181944	-3.33896	Up
ZRANB1	0.319538	11.4175	2.48931	0.0182396	-3.3411	Up
GPC5	-0.709754	4.75207	-2.48892	0.0182564	-3.3419	Down
C4orf46	0.568117	9.3623	2.48727	0.0183268	-3.34523	Up
OSBPL9	-0.323932	10.4852	-2.48631	0.018368	-3.34717	Down
GAS2	-0.667953	7.19243	-2.48464	0.0184403	-3.35056	Down
ADAMTS8	-0.365397	6.37223	-2.48392	0.0184711	-3.352	Down
PNCK	-0.486188	8.62127	-2.4834	0.0184939	-3.35306	Down
SERPINA12	0.853425	11.6456	2.48323	0.0185012	-3.35341	Up
FAM122B	0.406732	9.49625	2.48003	0.0186399	-3.35986	Up
RBM28	0.357069	8.58348	2.47936	0.0186692	-3.36121	Up
CBLN3	-0.513745	8.05982	-2.47866	0.0186997	-3.36262	Down
HSPH1	0.778024	10.2341	2.47787	0.0187344	-3.36422	Up
BBS7	0.305119	8.99228	2.47759	0.0187467	-3.36479	Up
ANKRD52	0.655273	7.76843	2.47722	0.018763	-3.36554	Up
MTHFD2L	0.346246	8.37538	2.47684	0.0187795	-3.3663	Up
PRKCZ	-0.315275	9.70552	-2.47641	0.0187985	-3.36717	Down
CCL18	1.07368	9.26145	2.47605	0.0188143	-3.3679	Up
ANAPC10	0.776434	8.59684	2.47587	0.0188223	-3.36826	Up
PDZRN4	-0.833798	6.95419	-2.47586	0.0188224	-3.36827	Down
PAFAH1B1	0.869628	10.0379	2.47575	0.0188276	-3.36851	Up
PRPS1	0.445285	7.61059	2.4754	0.0188429	-3.36921	Up
SLC9A3	-0.486607	6.17749	-2.47536	0.0188444	-3.36928	Down
TSPAN10	-0.542681	7.63438	-2.47316	0.0189416	-3.37372	Down
ECM2	-0.576181	9.21419	-2.47257	0.0189677	-3.37491	Down
KCNMB1	-0.343504	8.09188	-2.47191	0.0189971	-3.37624	Down
ACE2	0.425203	6.00015	2.47191	0.0189972	-3.37625	Up
SEMA4C	0.587299	8.16152	2.47097	0.019039	-3.37815	Up
SIPA1L1	-0.417659	8.48733	-2.47095	0.0190397	-3.37818	Down
PCDHB16	-0.646458	7.98382	-2.47066	0.0190527	-3.37877	Down
FAM96B	0.498614	10.9078	2.47057	0.0190567	-3.37895	Up
FAU	0.435494	13.6597	2.47002	0.019081	-3.38005	Up
CORO2B	-0.802898	7.7344	-2.47	0.0190819	-3.38009	Down
PLA2G6	-0.467353	7.41446	-2.46743	0.0191969	-3.38527	Down
ALLC	-0.481186	5.2635	-2.46736	0.0192	-3.38541	Down
C10orf88	0.627439	9.24828	2.46728	0.0192032	-3.38556	Up
ZSCAN23	-0.539922	5.0434	-2.46693	0.019219	-3.38626	Down
LYPD3	0.514282	13.1028	2.46616	0.0192536	-3.38782	Up
CCNA2	0.782041	8.43651	2.46562	0.0192777	-3.3889	Up
C1orf106	0.852265	11.0968	2.46545	0.0192853	-3.38924	Up
MAFB	0.909978	11.8521	2.46544	0.0192861	-3.38927	Up
MAP6	-0.797106	7.37195	-2.46503	0.0193046	-3.3901	Down
POGK	0.445651	10.1146	2.46495	0.0193081	-3.39026	Up
GPR65	0.508008	8.3422	2.46331	0.0193818	-3.39354	Up
CHRNA3	0.632126	6.42545	2.46318	0.0193878	-3.39381	Up
HNF4G	-0.526353	4.46992	-2.4623	0.0194278	-3.39558	Down
NELL1	-0.591397	5.58259	-2.46124	0.0194756	-3.39771	Down
PCDHB12	-0.730671	5.80951	-2.45898	0.0195784	-3.40225	Down
UBE2Q1	0.819682	9.53864	2.45795	0.0196256	-3.40432	Up
PLCD3	-0.368699	9.17275	-2.45733	0.019654	-3.40557	Down
NRGN	0.47847	6.64006	2.45727	0.0196565	-3.40568	Up
H1FOO	-0.369112	7.02071	-2.45676	0.0196797	-3.40669	Down
EIF4G1	0.370084	11.281	2.45578	0.0197248	-3.40867	Up
LTBP2	-0.498321	9.80648	-2.45498	0.0197615	-3.41027	Down
FBXL20	0.48905	9.59071	2.45445	0.0197859	-3.41134	Up
PCYT2	-0.515856	6.90709	-2.45381	0.0198154	-3.41262	Down
AFF4	0.416204	8.19587	2.4536	0.019825	-3.41304	Up
MAN2A2	-0.666185	9.59804	-2.45331	0.0198385	-3.41362	Down
ATF6	0.485124	10.6033	2.45195	0.0199012	-3.41634	Up
GPAA1	-0.769714	9.06793	-2.45123	0.0199346	-3.41779	Down
GM2A	0.626681	8.99493	2.45112	0.0199396	-3.418	Up
CASP2	0.494896	9.09671	2.45006	0.0199888	-3.42013	Up
HHIPL2	-0.386853	6.17311	-2.45001	0.0199915	-3.42024	Down
RB1CC1	0.697527	10.6911	2.44955	0.0200126	-3.42115	Up
TOP2A	0.897247	8.14978	2.449	0.0200384	-3.42226	Up
G6PC2	-0.268097	5.2471	-2.44828	0.0200719	-3.4237	Down
CTNNBIP1	0.512337	10.7918	2.44707	0.0201286	-3.42613	Up
C17orf85	0.651112	9.93092	2.44686	0.0201381	-3.42654	Up
ATPAF2	-0.591955	8.55537	-2.44657	0.0201516	-3.42712	Down
ZNF569	0.451771	7.12392	2.44585	0.0201853	-3.42856	Up
SYN2	-0.699844	6.44736	-2.44516	0.020218	-3.42995	Down
CCNB1	0.630416	9.2885	2.44496	0.0202272	-3.43034	Up
UBXN1	0.427152	10.9058	2.44489	0.0202303	-3.43047	Up
GMPR	-0.658114	7.58996	-2.44451	0.0202484	-3.43124	Down
CDC42EP5	-0.332524	8.72723	-2.4435	0.0202958	-3.43326	Down
TAS2R45	0.443064	4.86262	2.44083	0.0204219	-3.43859	Up
LACTB	0.606429	8.69246	2.44039	0.0204427	-3.43947	Up
CD22	-0.480378	5.84299	-2.44033	0.0204459	-3.4396	Down
TBC1D14	0.45832	11.2978	2.44025	0.0204496	-3.43976	Up
PLAG1	-0.344102	7.82982	-2.43864	0.0205261	-3.44297	Down
PXDNL	-0.616956	4.55308	-2.4383	0.0205425	-3.44366	Down
ATXN10	-0.463659	9.8366	-2.43808	0.0205527	-3.44409	Down
TRNP1	-0.313365	7.48494	-2.43768	0.0205719	-3.44489	Down
DDX50	0.514535	9.61781	2.43753	0.020579	-3.44519	Up
WDR17	-0.76647	4.8936	-2.43739	0.0205857	-3.44547	Down
HHATL	-0.767835	7.04117	-2.43669	0.0206189	-3.44686	Down
GABARAPL2	0.304541	12.3095	2.43604	0.0206503	-3.44817	Up
ROBO1	-0.527332	10.8312	-2.43571	0.0206661	-3.44882	Down
CCDC150	0.703529	5.9201	2.43559	0.0206719	-3.44907	Up
SMA4	0.769977	8.11117	2.43532	0.0206846	-3.4496	Up
ABCC4	0.672862	6.67197	2.43524	0.0206886	-3.44977	Up
TCEAL2	-1.00136	8.38566	-2.43494	0.0207029	-3.45036	Down
CPS1	-0.755557	8.04413	-2.43431	0.0207329	-3.45161	Down
SSB	-0.369429	11.1623	-2.43395	0.0207505	-3.45233	Down
TRPV3	0.74221	5.98223	2.43338	0.0207778	-3.45347	Up
ZNF503	-0.294299	9.24372	-2.43126	0.0208801	-3.4577	Down
KIF4A	0.623705	7.70928	2.42934	0.0209732	-3.46152	Up
KLF10	0.5955	11.4785	2.42921	0.0209795	-3.46178	Up
FZR1	-0.432537	7.87102	-2.42887	0.0209958	-3.46245	Down
NME5	-0.985171	8.04635	-2.42854	0.0210122	-3.46312	Down
ENO1	0.349747	10.7306	2.4263	0.0211213	-3.46758	Up
DOCK5	-0.776442	7.65742	-2.42603	0.0211344	-3.46811	Down
CAST	-0.326705	10.7302	-2.42541	0.0211647	-3.46934	Down
LIX1	-0.700888	5.39873	-2.42459	0.021205	-3.47098	Down
MALT1	0.597405	9.68525	2.42433	0.0212179	-3.4715	Up
ANKRD32	0.663442	7.16025	2.4229	0.0212877	-3.47433	Up
KCNK5	-0.990039	9.24027	-2.42279	0.0212932	-3.47455	Down
ZNF441	-0.57648	6.35004	-2.42241	0.0213123	-3.47532	Down
LRP3	-0.267134	9.8302	-2.42197	0.0213338	-3.47618	Down
CPEB2	0.547858	8.62479	2.42134	0.0213648	-3.47743	Up
FTCD	-0.553457	7.55466	-2.4213	0.0213667	-3.47751	Down
PHACTR1	-0.602317	7.44272	-2.41881	0.0214899	-3.48246	Down
THRA	-0.412548	8.36946	-2.41877	0.0214923	-3.48255	Down
RGP1	0.591581	9.37852	2.4186	0.0215003	-3.48287	Up
CNOT7	0.714192	9.80214	2.41819	0.0215211	-3.4837	Up
ART1	-0.420881	6.17738	-2.41781	0.0215396	-3.48444	Down
OASL	0.735592	7.03344	2.41654	0.0216029	-3.48696	Up
ARIH2	0.580173	9.57709	2.41608	0.0216258	-3.48787	Up
C11orf24	-0.52139	8.6581	-2.41572	0.0216441	-3.4886	Down
ADAMTS13	-0.493078	6.98424	-2.41535	0.0216625	-3.48933	Down
KRT78	0.663251	11.1838	2.41526	0.021667	-3.48951	Up
KIF5A	-0.537782	5.21604	-2.41484	0.0216882	-3.49035	Down
YWHAZ	0.343048	12.265	2.41349	0.0217557	-3.49302	Up
NR4A2	-0.477879	7.54933	-2.41338	0.0217614	-3.49324	Down
LSM14B	0.683797	9.23378	2.41331	0.0217646	-3.49337	Up
GLRX3	0.439511	9.12273	2.4125	0.0218055	-3.49499	Up
SLC24A2	-0.883267	4.57003	-2.41029	0.0219166	-3.49935	Down
PKN3	-0.809557	7.90519	-2.40572	0.0221488	-3.5084	Down
ACBD3	0.52682	10.2465	2.40514	0.0221782	-3.50955	Up
ZNF25	0.740715	8.97305	2.404	0.0222365	-3.5118	Up
SMARCC1	0.78671	10.6056	2.40376	0.0222493	-3.51229	Up
SUCLG2	-0.394125	10.4972	-2.40329	0.0222733	-3.51322	Down
RHOD	0.737527	9.93415	2.40324	0.0222755	-3.5133	Up
SGCD	-0.569764	7.01683	-2.40303	0.0222864	-3.51372	Down
STAMBPL1	0.743104	8.05169	2.40291	0.0222929	-3.51397	Up
FOXQ1	0.886137	12.3615	2.4023	0.0223238	-3.51516	Up
BCL2L2	0.320285	10.0052	2.40174	0.0223526	-3.51627	Up
ZNF418	-0.433005	9.77403	-2.40082	0.0224	-3.51809	Down
ZMYND19	0.884463	10.4221	2.40036	0.0224237	-3.519	Up
C1orf123	-0.337674	11.2358	-2.40012	0.0224362	-3.51948	Down
CPNE2	-0.324557	7.95501	-2.39997	0.0224441	-3.51978	Down
CGN	0.957382	10.148	2.39967	0.0224594	-3.52036	Up
HRCT1	0.839364	7.47705	2.39961	0.0224625	-3.52048	Up
GJA1	0.33994	13.9077	2.39944	0.0224713	-3.52082	Up
BEND5	-0.476673	6.58271	-2.39855	0.0225177	-3.52259	Down
TIAM1	0.890955	12.0122	2.39848	0.0225211	-3.52272	Up
STXBP5	0.711228	9.57831	2.39831	0.0225298	-3.52305	Up
CLTCL1	-0.420596	7.1992	-2.39757	0.0225684	-3.52452	Down
LOC728613	-0.641276	7.15156	-2.39616	0.0226415	-3.5273	Down
CASS4	0.357435	4.43207	2.3957	0.0226653	-3.5282	Up
PPEF2	-0.317234	4.21827	-2.39552	0.0226748	-3.52856	Down
ADRB1	-1.07414	6.39182	-2.39498	0.0227031	-3.52963	Down
COL4A2	-0.757811	8.42754	-2.39468	0.0227188	-3.53022	Down
PKDCC	-0.711028	8.83086	-2.39433	0.0227368	-3.5309	Down
URB2	0.601901	8.18923	2.39311	0.0228009	-3.53332	Up
ABCC2	-0.267999	6.05318	-2.39294	0.0228098	-3.53365	Down
LGALS3BP	-0.47821	8.51608	-2.39257	0.022829	-3.53438	Down
CMBL	-0.655967	8.30787	-2.39174	0.0228725	-3.53601	Down
UBA2	0.534602	10.1453	2.39138	0.0228915	-3.53672	Up
ZDHHC18	0.468027	6.71742	2.39091	0.0229162	-3.53765	Up
FAM129A	0.416636	11.0745	2.39002	0.0229634	-3.53941	Up
ILK	-0.234582	12.0789	-2.38952	0.0229897	-3.54039	Down
PRKAB1	0.791562	8.24755	2.38945	0.0229932	-3.54052	Up
TIMELESS	0.812673	8.40731	2.3889	0.0230222	-3.5416	Up
BTBD1	0.448913	11.3365	2.38884	0.0230255	-3.54173	Up
TMED2	0.590897	10.421	2.38872	0.0230321	-3.54197	Up
ZNF485	0.49864	5.66775	2.38777	0.0230824	-3.54384	Up
NES	-0.746702	7.19386	-2.38629	0.0231605	-3.54674	Down
PDCL2	0.72279	4.9197	2.38601	0.0231757	-3.5473	Up
RHOJ	-0.450164	9.30056	-2.38593	0.02318	-3.54746	Down
PIH1D1	0.493027	10.4962	2.38531	0.023213	-3.54868	Up
ZSCAN29	0.663335	9.38102	2.38514	0.0232217	-3.549	Up
DCXR	-0.54542	12.1413	-2.38382	0.0232924	-3.55161	Down
JOSD2	-0.697343	9.15436	-2.38382	0.0232925	-3.55162	Down
DSC1	0.63572	12.8867	2.38379	0.0232937	-3.55166	Up
BCL2L1	0.433611	7.48827	2.38339	0.0233152	-3.55245	Up
RAB2A	0.556166	10.5472	2.38316	0.0233274	-3.5529	Up
ANKRD13B	-0.546093	8.48562	-2.37957	0.0235203	-3.55996	Down
PNLIP	-0.796369	5.23957	-2.37942	0.0235285	-3.56026	Down
FAM110A	0.246757	11.006	2.37863	0.0235711	-3.56181	Up
SLFN13	0.640906	7.72534	2.37741	0.0236369	-3.5642	Up
RGS5	-0.380407	9.44841	-2.37733	0.0236411	-3.56435	Down
OSTM1	-0.877705	7.98013	-2.37628	0.023698	-3.56641	Down
OSTF1	0.418164	10.065	2.37536	0.0237482	-3.56822	Up
CRHR1	-0.419431	6.25236	-2.37473	0.0237825	-3.56946	Down
SPATA1	-0.973074	7.99214	-2.37415	0.0238138	-3.57059	Down
SPRN	-0.529448	6.67597	-2.37256	0.0239008	-3.57371	Down
KLF8	0.717196	8.96499	2.37219	0.023921	-3.57443	Up
ABCA3	-0.35843	10.1187	-2.37218	0.0239214	-3.57445	Down
PKNOX2	-0.747311	6.93112	-2.37174	0.0239458	-3.57532	Down
IFI44L	0.674796	9.387	2.37095	0.0239888	-3.57686	Up
PSMD14	0.543603	12.0047	2.37094	0.0239898	-3.5769	Up
ITFG1	-0.228803	8.91777	-2.37051	0.0240132	-3.57773	Down
HERC1	0.528046	7.53099	2.37026	0.0240267	-3.57821	Up
TACR2	-0.323121	6.10865	-2.37019	0.0240307	-3.57836	Down
SEMA3B	-0.47827	7.83548	-2.36993	0.0240451	-3.57887	Down
TMEM18	-0.581245	9.13927	-2.36978	0.0240534	-3.57917	Down
CDCA8	0.406814	7.10504	2.36975	0.0240551	-3.57922	Up
RAB9B	-0.732955	6.92794	-2.36913	0.024089	-3.58043	Down
TNN	-1.09402	7.34933	-2.36861	0.0241176	-3.58145	Down
GFM2	0.409202	7.81702	2.36821	0.0241399	-3.58224	Up
AEBP2	-0.534486	8.80234	-2.36766	0.0241701	-3.58331	Down
IL31RA	0.332223	5.48259	2.36734	0.024188	-3.58394	Up
CREBZF	0.513225	8.20527	2.36603	0.0242604	-3.5865	Up
C12orf57	0.584661	10.6289	2.36586	0.0242697	-3.58683	Up
RAPGEFL1	0.339824	12.9643	2.36478	0.0243294	-3.58894	Up
PID1	-0.477719	7.86243	-2.36399	0.0243735	-3.59048	Down
ZNF197	-0.483268	8.22929	-2.36022	0.0245844	-3.59786	Down
PRSS35	-0.722769	5.35484	-2.35813	0.0247021	-3.60195	Down
USP11	-0.424491	9.9006	-2.35783	0.0247186	-3.60252	Down
BTBD10	0.550973	10.4231	2.35645	0.0247964	-3.60521	Up
DIP2B	0.698155	8.81478	2.35608	0.0248177	-3.60594	Up
SERPINB2	0.440526	11.3197	2.35558	0.0248461	-3.60692	Up
DUSP15	-0.366022	7.13988	-2.35556	0.0248469	-3.60695	Down
TSGA10IP	-0.262915	6.80766	-2.35533	0.0248603	-3.60741	Down
HIST1H1D	0.597499	9.28523	2.35523	0.0248659	-3.6076	Up
UBASH3B	0.38131	7.59929	2.35469	0.0248966	-3.60866	Up
TNFSF13	-0.410474	7.73917	-2.35446	0.0249093	-3.60909	Down
DERL1	0.522527	9.23311	2.354	0.0249357	-3.61	Up
CHMP2B	0.455533	10.8576	2.35356	0.0249608	-3.61086	Up
WNT11	-0.751341	7.03863	-2.35329	0.0249761	-3.61139	Down
TBC1D7	0.610653	7.91892	2.35301	0.0249921	-3.61193	Up
CLCF1	0.514753	7.08571	2.35236	0.0250291	-3.6132	Up
RFC5	0.402754	9.53165	2.35174	0.0250642	-3.6144	Up
PP14571	-0.59043	6.2455	-2.35053	0.0251334	-3.61676	Down
ZNF267	-0.326847	8.53245	-2.34963	0.0251849	-3.61851	Down
ECSIT	-0.351767	8.42456	-2.34936	0.0252002	-3.61903	Down
WNT10B	-0.661925	7.06019	-2.34812	0.0252716	-3.62145	Down
OAS3	0.569513	8.36729	2.34751	0.0253066	-3.62263	Up
UBASH3A	0.639598	6.17242	2.34634	0.0253742	-3.62491	Up
TBC1D23	0.505764	11.7361	2.3459	0.0253998	-3.62577	Up
PSEN1	0.495997	7.84318	2.345	0.0254519	-3.62753	Up
IL17B	0.687801	6.80523	2.34499	0.0254523	-3.62754	Up
TAOK1	0.863225	9.5558	2.34485	0.0254605	-3.62781	Up
KCNH8	-0.519379	5.18659	-2.34439	0.0254872	-3.62871	Down
ABCD3	0.347699	8.89963	2.34345	0.0255414	-3.63053	Up
PHKA2	-0.413618	9.68686	-2.3433	0.0255504	-3.63083	Down
ZNF24	0.787292	8.51803	2.34327	0.0255518	-3.63087	Up
CSNK1E	0.26078	10.8594	2.34305	0.0255649	-3.63131	Up
DSCR8	-0.567137	5.54363	-2.34256	0.0255936	-3.63227	Down
PRNP	0.325947	11.8112	2.34219	0.0256148	-3.63298	Up
IL16	-0.531878	8.0516	-2.34198	0.0256272	-3.63339	Down
ERG	-0.410572	7.08628	-2.34094	0.025688	-3.63542	Down
CLEC4A	0.466829	9.69345	2.34068	0.025703	-3.63592	Up
NFAM1	-0.413189	7.28502	-2.34056	0.0257098	-3.63614	Down
SGOL1	0.68683	6.35505	2.34024	0.0257288	-3.63677	Up
EPB41L1	-0.498605	8.12728	-2.33815	0.0258509	-3.64082	Down
SERPINB13	0.351866	9.99442	2.33806	0.0258563	-3.641	Up
BIRC2	0.234225	11.6924	2.33795	0.0258629	-3.64122	Up
DNAL4	0.309388	10.6789	2.33738	0.0258962	-3.64231	Up
SRR	-0.387232	9.28414	-2.33736	0.0258978	-3.64237	Down
ZNF684	0.820518	7.29074	2.33673	0.0259344	-3.64357	Up
C10orf10	-0.619811	9.11843	-2.33656	0.0259444	-3.6439	Down
DCPS	0.543796	8.64505	2.33563	0.0259992	-3.64571	Up
GRAMD1C	0.506312	9.0501	2.33557	0.026003	-3.64583	Up
IFT81	-0.502276	7.52855	-2.33522	0.0260235	-3.6465	Down
HLA-DPB2	-0.383117	4.60046	-2.33508	0.0260319	-3.64678	Down
RYR2	-0.337977	5.37199	-2.33486	0.026045	-3.64721	Down
PRLR	0.443787	6.36952	2.33391	0.0261014	-3.64906	Up
HCP5	0.326537	11.4348	2.33316	0.0261456	-3.6505	Up
CCDC77	0.537625	9.07519	2.33307	0.026151	-3.65068	Up
KLHL26	-0.474863	7.15977	-2.3328	0.026167	-3.6512	Down
PNMA1	-0.669702	9.88701	-2.33259	0.0261793	-3.6516	Down
CD177	-0.549208	5.48005	-2.33258	0.0261803	-3.65163	Down
ESPL1	0.578944	7.24833	2.33213	0.0262068	-3.6525	Up
SLCO4A1	-0.592801	7.38371	-2.33182	0.0262251	-3.6531	Down
SLC39A13	-0.42494	7.83652	-2.3315	0.0262442	-3.65372	Down
EXOC7	-0.276908	8.93497	-2.33067	0.0262936	-3.65532	Down
PSMG1	0.596415	9.51643	2.3299	0.0263394	-3.65681	Up
SLC1A5	-0.553441	8.719	-2.32913	0.0263859	-3.65831	Down
AVP	-0.585609	6.83585	-2.32905	0.0263907	-3.65847	Down
ELMOD3	-0.362786	8.02624	-2.3274	0.0264896	-3.66166	Down
SLC38A10	0.484324	7.45561	2.32733	0.0264938	-3.6618	Up
SUSD4	-0.6116	6.89057	-2.32586	0.0265822	-3.66464	Down
SV2C	-0.76609	5.04924	-2.32572	0.02659	-3.66489	Down
PRSS21	-0.5968	6.44817	-2.32539	0.0266105	-3.66555	Down
SPTBN1	-0.39641	10.2104	-2.32445	0.0266669	-3.66736	Down
CLSPN	0.394397	4.81105	2.32402	0.0266932	-3.6682	Up
RNF157	-0.702545	5.32256	-2.324	0.0266939	-3.66822	Down
SLC38A1	0.419944	8.99041	2.32209	0.0268096	-3.67191	Up
RAI2	-0.617775	9.37345	-2.32096	0.0268783	-3.6741	Down
TXNDC17	0.774978	10.445	2.32089	0.0268824	-3.67423	Up
C1GALT1	0.654891	8.26272	2.32032	0.0269174	-3.67533	Up
HDX	-0.530303	4.91315	-2.31993	0.0269411	-3.67608	Down
HSD17B14	-0.298394	6.56917	-2.31977	0.0269511	-3.6764	Down
LEPREL2	-0.646383	7.9888	-2.31953	0.0269658	-3.67687	Down
APH1A	0.475948	9.40188	2.31951	0.0269665	-3.67689	Up
MUC20	-0.785056	7.59578	-2.31921	0.0269853	-3.67749	Down
KIAA0430	0.922404	9.51379	2.31881	0.0270095	-3.67825	Up
KIAA0368	-0.699969	9.37272	-2.31711	0.0271137	-3.68153	Down
MEIS1	0.561226	9.00729	2.31689	0.0271273	-3.68196	Up
ITGB4	-0.354267	8.98467	-2.31659	0.0271455	-3.68253	Down
TBCCD1	-0.378131	8.60274	-2.31647	0.0271525	-3.68275	Down
ATG2B	0.389537	8.85823	2.31636	0.0271596	-3.68298	Up
MAP2K4	0.457893	10.1636	2.31628	0.0271644	-3.68313	Up
CHD1L	0.694839	8.89904	2.31601	0.0271809	-3.68364	Up
ZNF460	0.760847	6.44049	2.31528	0.0272257	-3.68505	Up
EXOSC7	0.723036	10.6737	2.31452	0.0272725	-3.68651	Up
ZNF792	0.649326	8.33808	2.31314	0.0273579	-3.68918	Up
OR2H2	-0.444671	4.99137	-2.31223	0.0274144	-3.69094	Down
PCDH9	-0.601072	6.31088	-2.31059	0.0275159	-3.69409	Down
CDYL	0.390323	10.545	2.31038	0.0275291	-3.6945	Up
TBRG1	0.523719	8.26094	2.30876	0.0276298	-3.69761	Up
ELL2	0.723781	9.97975	2.30838	0.0276536	-3.69835	Up
UCA1	0.643964	6.89448	2.30795	0.0276805	-3.69917	Up
PSMA3	0.539302	8.89205	2.30787	0.0276852	-3.69932	Up
BCAS3	-0.276373	7.37437	-2.30678	0.0277538	-3.70143	Down
KLHDC2	0.331147	12.8121	2.30554	0.0278312	-3.7038	Up
SIN3A	0.656072	9.83587	2.30499	0.0278655	-3.70485	Up
AQP4	-0.440756	4.44943	-2.30432	0.0279078	-3.70614	Down
GPIHBP1	-0.451508	6.97674	-2.303	0.027991	-3.70868	Down
PVRL3	-0.462557	8.39676	-2.3023	0.0280352	-3.71002	Down
CAPN6	-0.587148	5.80899	-2.30173	0.0280711	-3.71111	Down
PRIMA1	-0.715101	8.42883	-2.30162	0.0280782	-3.71133	Down
CARD16	-0.392106	7.32057	-2.30087	0.0281256	-3.71276	Down
KIAA1147	0.392512	9.49735	2.30041	0.0281548	-3.71365	Up
FBXO9	0.631394	8.91335	2.29933	0.0282238	-3.71573	Up
TCF20	-0.263857	9.28228	-2.29894	0.0282483	-3.71647	Down
GRM8	0.399401	4.62662	2.29795	0.0283113	-3.71837	Up
MMRN2	-0.322993	7.62779	-2.29718	0.0283603	-3.71984	Down
PANX1	0.576709	8.71576	2.29702	0.0283709	-3.72016	Up
TAS2R10	0.274258	5.01338	2.29653	0.0284023	-3.7211	Up
TRAF1	-0.434508	7.38853	-2.29645	0.0284072	-3.72125	Down
VPS52	-0.280273	11.2205	-2.29586	0.0284447	-3.72237	Down
HBD	-0.467934	6.13706	-2.29571	0.0284545	-3.72267	Down
ZFP64	0.439014	7.03406	2.29561	0.0284611	-3.72286	Up
FBXO42	0.428766	8.17304	2.29529	0.0284816	-3.72347	Up
ENTPD4	-0.342292	7.11182	-2.2951	0.0284938	-3.72384	Down
CBL	0.566533	8.03953	2.29478	0.0285139	-3.72444	Up
MPHOSPH10	0.611466	11.5336	2.29366	0.028586	-3.72659	Up
RAP1GDS1	-0.541667	8.3398	-2.29341	0.0286021	-3.72707	Down
FLRT3	-0.797553	8.65948	-2.29215	0.0286836	-3.72949	Down
UBTF	-0.299044	8.73482	-2.29089	0.0287644	-3.73189	Down
SLC35F2	0.611197	10.7139	2.29077	0.0287722	-3.73212	Up
TMEM217	0.454011	5.99565	2.29036	0.0287991	-3.73291	Up
CDC42EP2	-0.3918	6.9229	-2.28984	0.0288323	-3.73389	Down
DNAJB11	0.348765	10.8216	2.28914	0.0288779	-3.73524	Up
DAAM2	-0.616948	9.17832	-2.28827	0.0289342	-3.7369	Down
STK4	0.411602	9.3038	2.2882	0.0289388	-3.73703	Up
TMOD1	-0.462956	8.78215	-2.28784	0.0289626	-3.73773	Down
SEMA6B	-0.414554	8.12283	-2.28757	0.0289798	-3.73823	Down
SLC38A9	0.75449	9.63837	2.28751	0.0289838	-3.73835	Up
PRDM1	0.392678	9.25566	2.2875	0.0289843	-3.73837	Up
QSOX2	0.455608	8.97991	2.28706	0.0290135	-3.73922	Up
ZDHHC4	-0.549447	8.06081	-2.28694	0.0290211	-3.73945	Down
PARN	0.433796	10.1293	2.28652	0.0290482	-3.74024	Up
NR0B1	-0.295488	5.14946	-2.28637	0.029058	-3.74053	Down
DUSP7	0.565895	9.11636	2.2858	0.0290958	-3.74163	Up
PLXNA4	-0.483164	6.66141	-2.28542	0.0291204	-3.74235	Down
UBAC2	0.34201	11.5756	2.28518	0.029136	-3.74281	Up
KCNA5	-0.558794	6.53399	-2.28511	0.0291404	-3.74294	Down
DPYSL4	-0.540652	7.7828	-2.28505	0.0291448	-3.74306	Down
WDR12	0.406161	8.40007	2.28473	0.0291651	-3.74366	Up
IER5L	0.459873	7.24589	2.28403	0.0292113	-3.745	Up
MPV17L2	0.654752	7.56064	2.28395	0.0292167	-3.74516	Up
PDHA1	-0.321173	10.9255	-2.28357	0.0292418	-3.74589	Down
C1orf131	0.496209	8.83974	2.28353	0.0292444	-3.74597	Up
SYNGR4	-0.625395	6.24777	-2.28338	0.0292541	-3.74625	Down
TULP4	-0.292102	9.45853	-2.28273	0.0292969	-3.74749	Down
PLA2G4C	-0.389354	8.59437	-2.28228	0.0293261	-3.74834	Down
TTC39B	0.416961	10.2957	2.28125	0.0293942	-3.75031	Up
PSMD12	0.649842	9.77949	2.28119	0.0293983	-3.75043	Up
GADD45A	0.388911	11.4499	2.28081	0.0294229	-3.75114	Up
SLITRK3	-0.415209	5.2108	-2.27859	0.02957	-3.75538	Down
KALRN	-0.436239	6.22596	-2.27846	0.0295785	-3.75563	Down
SLC5A11	-0.381302	6.18231	-2.27838	0.0295837	-3.75577	Down
NR2F2	-0.43856	9.6859	-2.27834	0.0295868	-3.75587	Down
PSTK	-0.47432	8.75442	-2.27822	0.0295946	-3.75609	Down
AATK	-0.630835	6.52243	-2.2781	0.0296023	-3.75631	Down
RAP2C	0.356825	11.0555	2.27712	0.0296675	-3.75818	Up
DCUN1D5	0.61414	8.48642	2.27704	0.0296728	-3.75833	Up
PDSS2	-0.563314	9.28181	-2.27701	0.0296752	-3.7584	Down
SLC11A1	0.592281	6.45572	2.27683	0.0296869	-3.75874	Up
GNA11	-0.454158	8.33967	-2.27666	0.0296982	-3.75906	Down
MTF1	0.740977	9.11649	2.27665	0.0296988	-3.75908	Up
KLF5	0.444613	13.2937	2.27555	0.0297723	-3.76118	Up
GPR37	0.552553	6.36366	2.27404	0.0298732	-3.76405	Up
MDN1	0.431943	6.94794	2.27367	0.029898	-3.76476	Up
SHC4	-0.753797	6.96336	-2.27343	0.0299138	-3.76521	Down
PAPOLA	0.273222	11.4687	2.27325	0.029926	-3.76555	Up
CHAF1A	0.412047	9.39397	2.27243	0.029981	-3.76711	Up
PIGT	-0.527073	8.44232	-2.27242	0.0299816	-3.76713	Down
CLDN12	0.675016	10.5156	2.27194	0.0300141	-3.76805	Up
NAIP	0.5357	7.6707	2.27158	0.030038	-3.76873	Up
TXN	0.419827	12.1405	2.27136	0.030053	-3.76915	Up
MTA1	-0.440744	8.40995	-2.2707	0.0300972	-3.7704	Down
LGSN	-0.281196	3.93088	-2.27056	0.0301066	-3.77067	Down
ZSCAN18	-0.448759	7.39342	-2.27041	0.0301168	-3.77095	Down
ASPA	-0.835301	9.30744	-2.27017	0.0301332	-3.77142	Down
ATP1A1	-0.34424	12.4938	-2.27012	0.0301366	-3.77151	Down
ENSA	0.335513	11.2602	2.26955	0.0301749	-3.77259	Up
C1D	-0.337958	11.2728	-2.26817	0.0302683	-3.77521	Down
EFHC2	0.602781	7.07906	2.26571	0.0304349	-3.77988	Up
CCDC6	0.583926	11.7091	2.265	0.0304832	-3.78122	Up
C19orf25	0.631025	8.09688	2.26281	0.0306331	-3.78539	Up
SNCB	-0.304737	5.8303	-2.26273	0.0306382	-3.78553	Down
SEMA3G	-0.779755	10.6628	-2.26262	0.0306458	-3.78574	Down
SUSD2	-0.321352	10.4762	-2.26161	0.0307153	-3.78767	Down
A1BG	-0.58497	6.22138	-2.26157	0.0307182	-3.78774	Down
SLIT2	-0.545132	10.0901	-2.26021	0.0308111	-3.79031	Down
CCDC17	0.647343	7.04697	2.2602	0.0308122	-3.79034	Up
FAM118B	0.413596	8.1552	2.26017	0.0308143	-3.7904	Up
LIG1	0.331347	7.90987	2.26008	0.0308205	-3.79057	Up
TMEM174	-0.416701	5.45432	-2.25981	0.0308386	-3.79107	Down
COL15A1	-0.421827	11.3565	-2.25836	0.0309386	-3.79381	Down
IGFBP1	-0.422631	4.53556	-2.25747	0.0310007	-3.79551	Down
ZNF827	-0.373346	9.46469	-2.25711	0.0310251	-3.79618	Down
TGFBRAP1	0.515816	8.81667	2.25622	0.031087	-3.79787	Up
C5AR1	-0.715118	8.34682	-2.25614	0.0310928	-3.79803	Down
CDC20	0.783813	9.93398	2.25597	0.0311043	-3.79835	Up
ABCB10	0.327833	10.1239	2.25595	0.0311057	-3.79838	Up
EIF5B	0.40569	10.6649	2.25568	0.0311243	-3.79889	Up
CES2	-0.253567	11.0902	-2.25508	0.031166	-3.80003	Down
IDH3A	0.67853	9.45508	2.25467	0.0311945	-3.8008	Up
KCNQ2	-0.393091	5.75301	-2.25371	0.0312615	-3.80262	Down
NPPA	-0.432255	6.74059	-2.25319	0.0312978	-3.80361	Down
ANKRD7	-0.358494	4.53692	-2.25187	0.0313896	-3.80609	Down
CRLF3	0.64957	10.3785	2.25151	0.0314153	-3.80678	Up
POM121	0.797701	8.32233	2.25136	0.0314253	-3.80706	Up
MBD4	0.445197	9.79029	2.25037	0.0314952	-3.80894	Up
FAM187B	-0.559678	4.97717	-2.25032	0.0314987	-3.80903	Down
HTATSF1	0.470619	9.62811	2.25023	0.0315051	-3.80921	Up
PDE4B	0.522492	6.9289	2.24986	0.0315306	-3.80989	Up
PIBF1	-0.52009	9.36032	-2.24982	0.0315338	-3.80998	Down
ZNF785	-0.367916	7.11017	-2.2497	0.0315424	-3.81021	Down
ADH1C	-0.772835	6.05928	-2.24954	0.031553	-3.81049	Down
HERC2	-0.686278	10.1414	-2.2481	0.0316543	-3.81321	Down
KIN	0.576655	7.46096	2.2481	0.0316546	-3.81322	Up
ETNK1	0.458082	8.53385	2.2477	0.0316828	-3.81397	Up
KCNK6	0.321206	10.7784	2.24735	0.0317077	-3.81464	Up
KCTD6	-0.343959	9.41584	-2.24703	0.0317301	-3.81524	Down
CYP2R1	0.72158	8.42501	2.24691	0.0317385	-3.81547	Up
SLC6A5	-0.435845	4.97235	-2.24644	0.0317717	-3.81635	Down
APOBEC3G	-0.479139	7.50989	-2.24597	0.0318054	-3.81725	Down
XRCC5	0.424499	9.28534	2.24595	0.0318062	-3.81727	Up
LYZ	0.723902	10.439	2.24579	0.0318176	-3.81758	Up
SLC30A4	0.515542	7.55756	2.24578	0.0318185	-3.8176	Up
NRARP	0.672666	10.1739	2.24534	0.03185	-3.81844	Up
FASLG	0.596981	5.96655	2.24514	0.0318639	-3.81881	Up
FAM107B	0.420988	11.4096	2.24357	0.0319756	-3.82177	Up
NDUFAF3	-0.236205	10.3609	-2.24271	0.0320368	-3.82339	Down
AADACL2	0.655809	10.7029	2.24263	0.0320423	-3.82354	Up
MRPS10	0.306804	10.2799	2.24185	0.0320982	-3.82502	Up
RAP2A	0.54812	8.80292	2.24088	0.0321674	-3.82684	Up
FAM84A	-0.459258	8.74267	-2.2407	0.03218	-3.82717	Down
TMEM75	-0.46137	4.46157	-2.23995	0.0322339	-3.82859	Down
SPATA4	-0.454382	4.90943	-2.23966	0.0322544	-3.82913	Down
GAR1	0.247046	12.234	2.23929	0.0322813	-3.82984	Up
TNFRSF18	0.497501	7.59129	2.23919	0.0322882	-3.83002	Up
SDF4	0.63882	9.30045	2.23898	0.032303	-3.83041	Up
CDC42BPG	0.576306	7.03416	2.2385	0.0323377	-3.83131	Up
ZC3H6	-0.57588	9.01526	-2.23823	0.0323569	-3.83182	Down
DIRAS3	-0.750073	7.84017	-2.23699	0.0324466	-3.83416	Down
WDR82	0.507108	11.7365	2.23612	0.0325091	-3.83579	Up
UBE2N	0.555983	10.9054	2.23611	0.0325102	-3.83582	Up
FGF2	-0.53124	7.70642	-2.23552	0.0325523	-3.83692	Down
SYNCRIP	0.371665	10.8711	2.2344	0.0326334	-3.83903	Up
COPA	0.353107	8.68321	2.2339	0.0326697	-3.83997	Up
ADAM10	0.323293	9.22405	2.23388	0.032671	-3.84	Up
KLF1	-0.468627	5.5442	-2.23355	0.0326955	-3.84063	Down
C3orf52	0.780222	9.94365	2.23352	0.0326973	-3.84068	Up
HNRNPA1	0.576771	10.6309	2.23304	0.0327322	-3.84159	Up
SERPINB7	0.485702	11.6653	2.23204	0.0328049	-3.84346	Up
HOOK3	0.646335	9.81112	2.23194	0.0328124	-3.84366	Up
SORCS1	-0.673101	7.01981	-2.23192	0.0328137	-3.84369	Down
SPTLC3	0.522025	8.65627	2.23161	0.0328365	-3.84428	Up
SH2D1A	0.447982	6.76441	2.23136	0.0328548	-3.84475	Up
PNPLA2	-0.500123	10.127	-2.23051	0.0329166	-3.84634	Down
GPC4	-0.641047	7.71265	-2.23042	0.0329227	-3.8465	Down
NPFF	0.581682	7.41638	2.23017	0.0329413	-3.84698	Up
WNT10A	0.789492	7.30824	2.22999	0.0329544	-3.84731	Up
PIRT	-0.392383	4.55536	-2.22996	0.0329567	-3.84737	Down
ATAD2	0.687436	7.96487	2.22924	0.0330097	-3.84873	Up
NMUR1	-0.645149	7.47639	-2.22796	0.0331031	-3.85112	Down
RNASE2	-0.422084	4.70286	-2.22752	0.0331354	-3.85195	Down
C15orf39	-0.677607	6.98303	-2.22703	0.0331714	-3.85287	Down
GPI	-0.270642	12.0744	-2.22693	0.0331784	-3.85305	Down
MATN3	-0.756306	6.24274	-2.22586	0.0332576	-3.85506	Down
DYNC2H1	0.53784	7.19394	2.22574	0.0332663	-3.85529	Up
TMEM117	-0.552155	9.82911	-2.22536	0.0332942	-3.85599	Down
FAM124B	0.972257	7.64221	2.22524	0.0333035	-3.85623	Up
KAT5	-0.445516	9.25611	-2.22471	0.0333425	-3.85722	Down
BATF	0.518639	7.38268	2.22388	0.0334035	-3.85877	Up
CBX4	0.468643	7.31419	2.22329	0.0334475	-3.85988	Up
ASPRV1	0.51813	13.6774	2.22327	0.033449	-3.85992	Up
DAZAP1	-0.214028	9.96438	-2.22279	0.0334847	-3.86082	Down
CCDC69	-0.419662	9.12255	-2.22248	0.0335075	-3.8614	Down
PI16	-0.577931	10.6241	-2.22244	0.03351	-3.86146	Down
CD9	0.641572	8.82515	2.22207	0.033538	-3.86217	Up
IRX3	-0.260592	12.7214	-2.22183	0.0335558	-3.86262	Down
SSFA2	0.602178	10.7933	2.22089	0.0336257	-3.86438	Up
MYOZ3	-0.554911	6.76866	-2.22065	0.0336436	-3.86483	Down
RHPN1	-0.435452	6.95955	-2.22059	0.033648	-3.86494	Down
TMEM17	-0.549613	8.71561	-2.22036	0.0336651	-3.86537	Down
PPWD1	0.771529	8.62509	2.2201	0.0336845	-3.86585	Up
CCNL2	0.409913	9.28691	2.21957	0.0337239	-3.86684	Up
NUDT7	-0.312572	8.49585	-2.21603	0.0339891	-3.87347	Down
PREP	0.365762	8.28122	2.21551	0.0340282	-3.87444	Up
GH1	-0.423144	4.73939	-2.21511	0.0340581	-3.87518	Down
SCN4B	-0.478139	7.59815	-2.2151	0.0340586	-3.87519	Down
PEX12	-0.363408	7.84585	-2.21501	0.0340656	-3.87537	Down
PRPF19	0.318846	7.96331	2.21485	0.0340773	-3.87566	Up
AFF1	-0.412817	10.1186	-2.21479	0.0340825	-3.87579	Down
TGM5	0.494933	9.59882	2.21398	0.0341434	-3.8773	Up
C19orf26	-0.458533	6.81666	-2.21383	0.0341542	-3.87756	Down
C6orf165	-0.61352	6.59843	-2.21379	0.0341573	-3.87764	Down
PPFIA1	0.265939	9.08659	2.21344	0.0341838	-3.87829	Up
POU2F2	0.316812	6.38962	2.21303	0.0342149	-3.87906	Up
CAMTA1	-0.405248	8.41694	-2.21266	0.034243	-3.87976	Down
ATP6V0B	0.430386	11.4871	2.21218	0.0342792	-3.88065	Up
RUNDC1	0.496787	7.4963	2.21183	0.0343058	-3.88131	Up
CNTN4	-0.652652	5.67859	-2.21138	0.0343399	-3.88215	Down
FNDC4	-0.580408	7.35994	-2.21069	0.0343922	-3.88343	Down
RNF217	0.554732	7.7364	2.2106	0.0343993	-3.88361	Up
PRRG1	0.712037	8.68193	2.2098	0.0344599	-3.88509	Up
MATR3	0.373913	8.94625	2.2093	0.0344981	-3.88603	Up
P2RX6	-0.49457	7.27149	-2.20897	0.0345231	-3.88664	Down
VAV2	-0.405988	7.07682	-2.20822	0.0345801	-3.88804	Down
MPHOSPH9	0.550867	7.95127	2.20738	0.0346441	-3.8896	Up
ZZEF1	0.58041	8.64696	2.20704	0.0346704	-3.89024	Up
STUB1	-0.54657	10.6868	-2.2056	0.0347803	-3.89291	Down
PLEKHA1	0.551218	10.8871	2.20552	0.0347867	-3.89307	Up
CHPF2	-0.384864	7.90902	-2.2048	0.0348419	-3.89441	Down
TMEM47	-0.469554	10.3624	-2.20458	0.0348589	-3.89482	Down
PSMD10	0.331818	9.53572	2.20365	0.0349304	-3.89655	Up
NR3C2	-0.432341	8.83369	-2.20343	0.0349474	-3.89696	Down
REL	0.684795	9.23891	2.2027	0.0350033	-3.89831	Up
INHBA	-0.677487	7.4325	-2.20236	0.0350303	-3.89896	Down
EDN2	-0.316764	6.51505	-2.20173	0.0350789	-3.90013	Down
EPB42	-0.807901	4.93082	-2.20164	0.0350857	-3.90029	Down
LCLAT1	0.39386	10.2773	2.20113	0.0351247	-3.90123	Up
GALNT11	-0.614087	10.3368	-2.20111	0.0351262	-3.90127	Down
ARMCX1	-0.467902	10.1936	-2.20109	0.0351278	-3.90131	Down
QPRT	-0.443524	8.57892	-2.20068	0.0351596	-3.90207	Down
PUS10	0.553513	6.51409	2.20068	0.0351599	-3.90208	Up
SCN7A	-0.47924	7.02727	-2.19931	0.0352657	-3.90461	Down
ISY1	0.303967	9.24546	2.19914	0.0352789	-3.90493	Up
GFRA3	-0.83282	6.61373	-2.19801	0.0353672	-3.90704	Down
KIF26B	-0.535489	6.44986	-2.19767	0.0353937	-3.90767	Down
RHEBL1	0.596537	7.05438	2.1974	0.0354149	-3.90818	Up
ATP6V0E2	-0.23732	10.8487	-2.19735	0.0354187	-3.90827	Down
DLEU2L	0.526903	6.88014	2.19718	0.0354316	-3.90858	Up
ANLN	0.441688	8.45243	2.19712	0.0354367	-3.9087	Up
ARID1A	0.615704	8.79392	2.19703	0.0354438	-3.90887	Up
CNOT6L	0.799019	7.98887	2.19699	0.0354463	-3.90893	Up
HSCB	-0.292592	10.1906	-2.19636	0.0354955	-3.9101	Down
TRIP12	0.608356	9.97843	2.19632	0.0354992	-3.91018	Up
TRIP13	0.645384	8.02112	2.1961	0.0355163	-3.91059	Up
BRWD3	0.641387	9.15104	2.19599	0.0355247	-3.91079	Up
GSK3A	-0.514466	7.87967	-2.19599	0.035525	-3.9108	Down
GALNS	-0.416234	7.8179	-2.19519	0.035587	-3.91227	Down
PPP1R13B	-0.229156	11.7528	-2.19492	0.0356087	-3.91278	Down
CBFB	0.604013	10.0361	2.19365	0.035708	-3.91513	Up
ESAM	-0.417008	10.0199	-2.19292	0.035765	-3.91648	Down
ZNF165	0.755346	8.0325	2.19292	0.0357652	-3.91648	Up
COL6A2	-0.756544	9.46537	-2.19276	0.0357775	-3.91677	Down
SRCRB4D	-0.494231	6.91959	-2.19247	0.0358007	-3.91732	Down
RBPJL	-0.430856	6.45207	-2.19167	0.0358639	-3.91881	Down
C7orf31	-0.379438	7.83272	-2.19118	0.0359023	-3.91971	Down
MKRN2	0.589945	9.58905	2.19109	0.0359092	-3.91987	Up
ITGA9	-0.394895	8.36635	-2.1906	0.0359482	-3.92079	Down
TFAP2E	0.758366	7.53961	2.19054	0.0359531	-3.9209	Up
ARHGAP19	0.454666	7.56417	2.18995	0.0359998	-3.922	Up
NT5DC2	0.727922	7.52125	2.18922	0.0360576	-3.92335	Up
ZNF429	-0.428145	5.55756	-2.18897	0.0360771	-3.92381	Down
MAD1L1	-0.549309	8.19262	-2.1884	0.0361226	-3.92487	Down
SP6	0.535004	8.92185	2.18813	0.0361437	-3.92536	Up
MAP3K10	-0.365053	7.8882	-2.18751	0.0361932	-3.92652	Down
SNRPE	0.556038	10.0207	2.1874	0.0362015	-3.92671	Up
ZNF512B	0.440735	8.71126	2.18719	0.0362181	-3.92709	Up
TCTE3	0.429434	5.6102	2.18712	0.0362237	-3.92722	Up
GRPR	-0.483676	4.98947	-2.18712	0.0362239	-3.92723	Down
MAGEE2	-0.644208	4.94538	-2.18695	0.0362374	-3.92754	Down
CLCN7	-0.196899	10.3857	-2.18639	0.0362825	-3.92859	Down
SIK3	0.7156	9.12549	2.18639	0.0362825	-3.92859	Up
FRY	-0.366137	8.32277	-2.18625	0.0362931	-3.92884	Down
CD99L2	-0.215109	8.97548	-2.18595	0.0363172	-3.9294	Down
FAM168B	-0.441861	7.8585	-2.18585	0.0363255	-3.92959	Down
GPC1	-0.676249	8.81558	-2.18559	0.036346	-3.93007	Down
CCNT2	0.271425	8.92942	2.18524	0.0363739	-3.93071	Up
VAT1L	-0.49127	5.68299	-2.18503	0.0363904	-3.9311	Down
ADAMTS15	-0.516998	7.00214	-2.18422	0.0364554	-3.9326	Down
CIITA	0.408527	7.57082	2.18296	0.036556	-3.93492	Up
SOX15	0.771922	9.86084	2.18132	0.0366876	-3.93795	Up
FAM171B	0.535407	7.28543	2.18009	0.0367871	-3.94023	Up
MKNK2	0.356728	11.5995	2.17968	0.0368198	-3.94098	Up
DLGAP5	0.439426	8.56643	2.17967	0.0368207	-3.941	Up
TDRD3	-0.363364	8.6623	-2.17802	0.0369543	-3.94405	Down
NPNT	-0.532651	7.16396	-2.17728	0.0370141	-3.94542	Down
PRDM16	-0.566862	7.04516	-2.17706	0.0370323	-3.94583	Down
EPB41L4A	0.540768	7.43712	2.17686	0.0370481	-3.94619	Up
PARP15	0.537285	4.80838	2.17535	0.0371706	-3.94897	Up
RAN	0.282158	12.352	2.1742	0.0372643	-3.95109	Up
HS2ST1	-0.534794	8.53742	-2.17376	0.0373002	-3.9519	Down
ALG14	-0.610914	8.824	-2.17358	0.0373156	-3.95225	Down
GRIN2A	-0.51002	6.30176	-2.17287	0.0373732	-3.95355	Down
BTBD16	0.752526	8.91252	2.17271	0.0373866	-3.95385	Up
EXOC2	-0.374006	8.72802	-2.1725	0.0374032	-3.95422	Down
IL2RA	0.591977	6.50099	2.17219	0.0374288	-3.9548	Up
RELN	-0.55451	10.1526	-2.171	0.0375263	-3.95699	Down
CSPG5	-0.818883	7.35347	-2.1707	0.0375508	-3.95754	Down
GSPT2	-0.48439	8.10852	-2.17041	0.0375746	-3.95807	Down
MAGEE1	0.46558	9.47661	2.17026	0.0375875	-3.95836	Up
STAT1	0.249561	10.9669	2.17009	0.0376011	-3.95867	Up
TAGLN	-0.366223	10.5446	-2.1698	0.0376254	-3.95921	Down
TPSG1	0.738964	7.07634	2.16934	0.0376632	-3.96005	Up
EI24	0.429438	10.6524	2.16903	0.0376884	-3.96062	Up
FMNL1	-0.516202	6.91935	-2.1689	0.0376989	-3.96085	Down
INA	0.518094	6.89543	2.16865	0.03772	-3.96132	Up
POLE2	0.396714	8.09149	2.16783	0.0377878	-3.96283	Up
SFTPD	0.825119	8.28282	2.16751	0.0378139	-3.96341	Up
RAB2B	0.818767	11.4957	2.16669	0.0378817	-3.96492	Up
ASB7	0.377673	8.7438	2.1652	0.0380053	-3.96766	Up
SNX31	-0.74538	5.3091	-2.16481	0.0380375	-3.96838	Down
TTC33	0.658039	8.44313	2.16466	0.0380499	-3.96865	Up
TSPYL5	-0.339107	9.17267	-2.16343	0.0381524	-3.97091	Down
FYTTD1	0.309211	10.2647	2.1633	0.0381634	-3.97115	Up
FILIP1L	-0.454988	8.72942	-2.16323	0.0381693	-3.97129	Down
NDST1	0.565433	9.43352	2.16301	0.0381876	-3.97169	Up
TLE4	0.364181	7.44778	2.16234	0.0382434	-3.97292	Up
GATA6	-0.429133	6.97133	-2.16228	0.0382484	-3.97303	Down
RADIL	-0.618501	7.22189	-2.16164	0.0383019	-3.9742	Down
BAG5	0.378778	10.896	2.16102	0.0383535	-3.97533	Up
LSM2	0.332375	10.5409	2.16065	0.0383849	-3.97602	Up
ZDHHC20	0.498396	9.5469	2.16005	0.0384345	-3.97711	Up
MED22	-0.293156	9.34777	-2.15992	0.0384461	-3.97736	Down
PRPF4	0.818793	9.10196	2.15961	0.0384719	-3.97793	Up
KIF18B	0.527752	7.85044	2.15926	0.0385013	-3.97857	Up
TBC1D10A	0.410975	7.6845	2.15792	0.0386136	-3.98102	Up
SMPD2	0.55679	8.36746	2.15784	0.0386206	-3.98117	Up
IRF6	0.404547	10.3871	2.15678	0.0387103	-3.98312	Up
NUF2	0.443196	7.82987	2.1564	0.0387419	-3.98381	Up
NALCN	-0.587365	5.84479	-2.15604	0.0387724	-3.98447	Down
PRELP	-0.584925	8.87345	-2.15566	0.0388044	-3.98516	Down
CLIP2	-0.560181	7.85959	-2.15481	0.0388766	-3.98672	Down
NLGN1	-0.787704	7.39562	-2.15449	0.0389038	-3.98731	Down
CCDC116	-0.598075	6.40286	-2.15445	0.038907	-3.98738	Down
APOO	-0.441786	10.5627	-2.15391	0.0389525	-3.98836	Down
LAMC3	-0.30039	9.00492	-2.15271	0.0390548	-3.99057	Down
TMEM204	-0.249465	7.28252	-2.1527	0.0390556	-3.99059	Down
S100A2	0.704293	12.6888	2.15219	0.0390986	-3.99151	Up
MAST2	-0.42165	7.54562	-2.15161	0.0391481	-3.99257	Down
ZDHHC7	0.527549	11.5737	2.15135	0.0391702	-3.99305	Up
COQ2	0.593803	9.169	2.15134	0.0391717	-3.99308	Up
CHTF8	0.542135	10.7146	2.15094	0.0392051	-3.9938	Up
MEST	-0.638527	8.91388	-2.15091	0.0392082	-3.99386	Down
DGCR6L	0.414584	9.94075	2.15066	0.0392297	-3.99432	Up
CASKIN2	-0.470358	7.43136	-2.15004	0.0392826	-3.99545	Down
KCTD11	0.356551	10.5803	2.14939	0.039338	-3.99664	Up
SAMSN1	0.500692	6.54529	2.1493	0.0393456	-3.9968	Up
FREM2	-0.786825	7.33545	-2.14859	0.0394069	-3.99811	Down
CDCA2	0.615015	6.44413	2.14844	0.0394196	-3.99838	Up
ZYX	-0.286927	10.3227	-2.14784	0.0394709	-3.99947	Down
MLLT10	0.355109	8.19883	2.14693	0.0395494	-4.00114	Up
WNK1	0.589597	8.79851	2.1467	0.0395688	-4.00155	Up
SAMD3	0.563099	5.91256	2.14614	0.0396173	-4.00258	Up
PIGP	-0.545358	10.2919	-2.14547	0.039675	-4.0038	Down
MCHR2	-0.48867	5.34438	-2.14504	0.0397123	-4.00459	Down
ILF3	0.260291	10.496	2.1449	0.0397238	-4.00483	Up
NLK	-0.325537	9.04205	-2.14437	0.0397694	-4.0058	Down
TMEM200C	-0.272046	6.44767	-2.14378	0.0398208	-4.00688	Down
QRICH2	-0.197004	5.83825	-2.14368	0.0398296	-4.00707	Down
ZMYND15	0.742569	7.41535	2.14256	0.0399261	-4.0091	Up
SYNJ2	0.334979	6.73621	2.14236	0.0399438	-4.00947	Up
PSMB2	0.340426	9.3808	2.14224	0.039954	-4.00968	Up
ZSWIM1	-0.197568	9.00089	-2.14168	0.0400031	-4.01072	Down
LHX3	0.30062	5.47085	2.14131	0.0400346	-4.01138	Up
LOC100132354	-0.462544	4.88009	-2.14122	0.0400432	-4.01156	Down
LMNB2	0.440737	8.68529	2.141	0.0400616	-4.01194	Up
GRM6	-0.637545	4.63706	-2.14082	0.0400776	-4.01228	Down
MMAA	0.496034	7.48509	2.14073	0.0400856	-4.01245	Up
SCN8A	-0.699245	5.55172	-2.14036	0.0401176	-4.01311	Down
RSPH3	0.720486	8.99313	2.1398	0.0401663	-4.01413	Up
CAMK1D	0.298225	9.00603	2.13943	0.0401988	-4.01481	Up
ANGEL1	0.335634	7.31478	2.13864	0.0402681	-4.01626	Up
WDR60	0.383227	8.21403	2.1383	0.0402975	-4.01687	Up
TRMT2A	-0.44123	8.10821	-2.13756	0.0403624	-4.01822	Down
NANOG	0.278662	6.45793	2.13689	0.0404213	-4.01944	Up
MTMR2	-0.489888	10.032	-2.13667	0.0404405	-4.01984	Down
NAF1	-0.396381	8.15234	-2.13626	0.0404763	-4.02058	Down
ROPN1B	-0.962548	8.52073	-2.13601	0.0404984	-4.02104	Down
ESPNL	-0.468352	8.00135	-2.13542	0.0405496	-4.0221	Down
ZNF776	-0.391623	7.96283	-2.13479	0.0406051	-4.02325	Down
L3MBTL2	-0.241534	9.15964	-2.1345	0.0406312	-4.02379	Down
REST	0.495075	10.0855	2.13417	0.0406603	-4.02439	Up
EFCAB4A	-0.477681	10.3015	-2.13409	0.0406676	-4.02454	Down
ZNF444	-0.506377	8.62894	-2.13404	0.0406715	-4.02462	Down
PRCD	-0.618174	6.014	-2.1336	0.0407108	-4.02543	Down
PYHIN1	0.622922	5.0791	2.13307	0.0407572	-4.02639	Up
TAF4	0.420902	8.78849	2.13254	0.0408041	-4.02735	Up
PEX11G	-0.284311	9.17918	-2.13234	0.0408221	-4.02772	Down
DRAP1	0.215544	12.3451	2.13142	0.0409032	-4.02938	Up
YIPF2	-0.243759	9.22005	-2.13121	0.0409218	-4.02977	Down
SMYD5	-0.695588	8.27093	-2.13115	0.0409268	-4.02987	Down
CRELD1	-0.341016	9.2881	-2.13104	0.0409367	-4.03007	Down
GALNTL6	-0.349893	4.55927	-2.1308	0.0409579	-4.0305	Down
PTPN2	0.320048	8.42158	2.12977	0.0410494	-4.03238	Up
CIAPIN1	0.497269	8.66872	2.12841	0.0411709	-4.03485	Up
VBP1	0.420901	12.1834	2.12838	0.0411731	-4.0349	Up
CCDC92	-0.412109	10.8264	-2.12828	0.0411827	-4.03509	Down
MYO1H	-0.414196	5.62436	-2.12809	0.0411994	-4.03543	Down
STXBP1	-0.427418	8.48659	-2.12808	0.0412	-4.03545	Down
NPLOC4	0.713075	10.2924	2.12787	0.041219	-4.03583	Up
MYCBP2	0.720257	11.8161	2.12749	0.0412531	-4.03652	Up
FUCA1	0.76271	8.92563	2.12743	0.0412581	-4.03663	Up
CYMP	-0.354818	5.7695	-2.12687	0.0413086	-4.03765	Down
MTPN	0.464235	10.8088	2.12676	0.0413184	-4.03785	Up
RASSF6	-0.491278	8.12679	-2.1255	0.0414308	-4.04013	Down
TMEM86A	0.484286	10.1105	2.12513	0.041464	-4.0408	Up
TMEM35	-0.484827	5.43192	-2.1251	0.0414664	-4.04085	Down
BCOR	0.454167	9.70204	2.1249	0.041485	-4.04122	Up
LEO1	0.346829	10.1883	2.12466	0.041506	-4.04165	Up
PTPN21	0.656834	9.36758	2.1246	0.0415117	-4.04176	Up
ECEL1	0.406537	5.49212	2.12413	0.0415538	-4.04261	Up
ASPHD2	0.427869	8.39336	2.12404	0.0415621	-4.04278	Up
RNF44	0.631456	9.72058	2.12384	0.0415798	-4.04313	Up
LINGO3	-0.379586	7.27265	-2.12372	0.0415902	-4.04334	Down
CPSF1	-0.201727	7.56351	-2.12299	0.0416563	-4.04468	Down
MSI2	0.501576	7.25184	2.12286	0.041668	-4.04491	Up
LIMS2	-0.745887	8.76538	-2.12284	0.0416695	-4.04494	Down
ABCC3	0.5308	8.5675	2.12249	0.0417017	-4.04559	Up
PRPF4B	0.535739	10.0493	2.12223	0.0417251	-4.04606	Up
KCNMA1	-0.336644	7.87518	-2.1219	0.0417547	-4.04665	Down
CD2AP	0.277847	8.23834	2.12144	0.0417959	-4.04748	Up
SMTN	-0.47527	7.49995	-2.12124	0.0418143	-4.04785	Down
PYGO2	-0.521146	8.59522	-2.12101	0.0418354	-4.04827	Down
ISCA2	0.403718	9.04516	2.1209	0.0418448	-4.04846	Up
CECR5	0.286738	10.5237	2.12085	0.0418491	-4.04854	Up
PRPF18	0.45269	8.12257	2.12071	0.0418622	-4.04881	Up
MRPL47	0.533285	10.0027	2.12037	0.041893	-4.04942	Up
TM9SF1	0.361305	8.46173	2.12037	0.0418931	-4.04942	Up
DRD3	-0.363439	4.82366	-2.1201	0.0419169	-4.0499	Down
IL17RD	-0.520201	8.22127	-2.12009	0.0419178	-4.04992	Down
MCF2	-0.491858	4.89149	-2.11959	0.0419631	-4.05082	Down
CHADL	-0.64875	7.56723	-2.11941	0.0419801	-4.05116	Down
RRM1	0.911263	11.3497	2.11926	0.0419935	-4.05143	Up
TOX3	-0.868463	6.14254	-2.11926	0.0419938	-4.05143	Down
CSMD1	-0.56782	5.2761	-2.11903	0.0420144	-4.05185	Down
MYO15A	-0.371705	5.74514	-2.11881	0.0420343	-4.05224	Down
NAB1	0.549651	8.74977	2.11753	0.0421505	-4.05455	Up
CIC	-0.312561	7.8789	-2.11665	0.042231	-4.05615	Down
GFPT2	-0.611266	7.91874	-2.11486	0.0423945	-4.05939	Down
ENY2	0.252903	10.4543	2.11318	0.042548	-4.06241	Up
PNPLA4	-0.423582	8.7638	-2.11286	0.0425773	-4.06299	Down
LRRC8A	0.676398	10.2563	2.11285	0.0425787	-4.06301	Up
EMG1	0.407482	10.7099	2.11036	0.042808	-4.06751	Up
TRMT1	0.237369	9.61927	2.1103	0.042813	-4.06761	Up
STARD4	-0.661808	7.47521	-2.10918	0.0429169	-4.06964	Down
GGH	0.46848	11.5471	2.10916	0.0429189	-4.06967	Up
TMEM185A	0.412477	9.13926	2.10915	0.042919	-4.06968	Up
SPATA18	0.591261	7.47926	2.10885	0.0429473	-4.07023	Up
ELP2	0.418309	8.99614	2.10818	0.0430094	-4.07144	Up
PFDN4	0.374538	8.59808	2.10799	0.0430267	-4.07177	Up
SCUBE3	-0.746218	6.36986	-2.1079	0.043035	-4.07193	Down
MFGE8	-0.220491	11.7767	-2.10748	0.0430744	-4.0727	Down
MR1	0.540455	8.24401	2.10747	0.0430754	-4.07272	Up
SLC28A3	0.414751	8.13326	2.10732	0.0430887	-4.07298	Up
CETN1	-0.453931	4.3963	-2.10709	0.0431103	-4.0734	Down
FAM26E	-0.548655	8.7323	-2.10698	0.0431205	-4.07359	Down
SLC29A4	-0.536187	8.71682	-2.1058	0.0432306	-4.07573	Down
CENPN	0.799147	7.5207	2.10547	0.043261	-4.07631	Up
BFSP1	0.303829	6.33058	2.1052	0.043286	-4.0768	Up
COL4A4	0.470728	5.89261	2.10504	0.0433007	-4.07708	Up
SLC30A10	-0.654228	4.84332	-2.10482	0.0433217	-4.07749	Down
PHOX2B	-0.691671	5.04657	-2.10407	0.0433914	-4.07883	Down
SSU72	0.34831	12.0565	2.10333	0.0434602	-4.08016	Up
COX17	0.837828	7.20346	2.10288	0.0435024	-4.08097	Up
NECAP2	0.614554	8.51858	2.10278	0.043512	-4.08115	Up
TOM1L1	0.29039	7.0161	2.1027	0.0435194	-4.08129	Up
TMED8	0.483669	8.09419	2.10265	0.0435245	-4.08139	Up
SLCO3A1	-0.35305	8.08476	-2.10214	0.0435718	-4.0823	Down
ENPP5	-0.511008	8.6931	-2.10085	0.0436929	-4.08462	Down
FGD6	0.717869	7.12298	2.10065	0.0437114	-4.08497	Up
INPP5D	0.497845	7.71263	2.0997	0.0438016	-4.0867	Up
MSRB2	-0.23684	9.73677	-2.09935	0.0438338	-4.08731	Down
PCNT	0.737766	10.6117	2.09916	0.0438519	-4.08766	Up
GNRH1	0.445638	8.1886	2.0986	0.0439053	-4.08867	Up
SCO1	0.381746	10.0257	2.09822	0.0439408	-4.08935	Up
SH3BP5L	0.472502	9.30279	2.09785	0.0439757	-4.09001	Up
FAM47C	-0.522198	4.58008	-2.09779	0.0439812	-4.09012	Down
TPM1	-0.512715	9.68552	-2.09742	0.0440161	-4.09078	Down
HAGHL	-0.37954	6.90412	-2.09695	0.044061	-4.09163	Down
TTC17	-0.458225	7.64964	-2.09622	0.0441298	-4.09294	Down
UBR5	0.249752	11.6909	2.0958	0.0441696	-4.09369	Up
CD36	-0.501709	10.116	-2.09556	0.0441923	-4.09412	Down
RHOA	0.532226	11.386	2.09539	0.0442091	-4.09444	Up
AEBP1	-0.524565	11.9993	-2.09531	0.0442159	-4.09456	Down
PLOD3	-0.557856	8.99642	-2.09454	0.0442897	-4.09596	Down
RNPEPL1	-0.41948	8.4368	-2.09422	0.0443198	-4.09652	Down
RHOF	0.402904	6.8773	2.0941	0.0443316	-4.09675	Up
COX6C	0.174988	12.702	2.09358	0.0443806	-4.09767	Up
CENPT	0.65776	9.48051	2.09228	0.0445045	-4.1	Up
PEAR1	-0.528879	9.61722	-2.09192	0.044539	-4.10064	Down
NAT2	-0.445304	4.71939	-2.09192	0.0445395	-4.10065	Down
CASP9	-0.305594	6.84963	-2.09182	0.044549	-4.10083	Down
PPP2R4	-0.222223	11.6406	-2.09179	0.0445514	-4.10088	Down
ATL3	0.212179	10.4761	2.09176	0.0445543	-4.10093	Up
MAGED2	-0.385309	9.23184	-2.09094	0.0446328	-4.1024	Down
TAF1L	0.420861	6.58813	2.09073	0.0446528	-4.10277	Up
MOCS2	0.45692	9.18638	2.08906	0.0448136	-4.10578	Up
YOD1	0.38531	10.3039	2.08876	0.0448417	-4.1063	Up
PHF23	0.246345	9.18995	2.08864	0.0448536	-4.10652	Up
NEK2	0.500546	7.54056	2.08824	0.0448926	-4.10725	Up
DSG3	0.529446	9.97103	2.08787	0.044928	-4.1079	Up
FXYD1	-0.518844	9.4237	-2.08719	0.0449932	-4.10911	Down
SLC22A12	-0.656828	5.30235	-2.08695	0.0450163	-4.10954	Down
ARFGAP3	0.43563	11.3419	2.0868	0.0450306	-4.10981	Up
TTYH1	-0.804689	7.8342	-2.08632	0.0450776	-4.11068	Down
CAMK1	-0.432379	7.71549	-2.08611	0.0450976	-4.11105	Down
TTC13	0.721696	9.83878	2.08567	0.0451398	-4.11183	Up
GNPDA2	0.536112	9.64121	2.08556	0.0451505	-4.11203	Up
RPL10L	-0.468518	7.5473	-2.08463	0.045241	-4.1137	Down
MYO5A	-0.306093	8.54718	-2.08458	0.0452452	-4.11378	Down
LRFN4	-0.500579	7.31785	-2.08411	0.0452907	-4.11461	Down
ZNF397	0.244371	6.73733	2.08361	0.0453399	-4.11552	Up
CASP8AP2	0.287431	5.96198	2.08351	0.045349	-4.11569	Up
CNFN	0.618404	11.9649	2.08333	0.045367	-4.11602	Up
GRHL3	0.447168	9.90584	2.0828	0.0454183	-4.11696	Up
SF3B2	0.444511	9.13062	2.08257	0.0454408	-4.11737	Up
PGLYRP4	-0.3255	8.72281	-2.08228	0.0454692	-4.1179	Down
E2F7	0.483724	6.75567	2.08193	0.0455028	-4.11851	Up
B2M	0.35136	11.8503	2.0819	0.0455062	-4.11857	Up
NUDT12	0.548471	7.67215	2.08132	0.0455621	-4.1196	Up
DACH1	-0.578266	8.29126	-2.08102	0.0455916	-4.12014	Down
SCMH1	-0.22774	10.1496	-2.08016	0.045676	-4.12168	Down
AP1G2	0.380987	8.4552	2.07976	0.0457148	-4.12239	Up
TGFB1I1	-0.575147	9.78628	-2.07935	0.0457548	-4.12312	Down
C12orf65	0.537753	8.13035	2.07912	0.0457776	-4.12353	Up
SNN	-0.418806	8.44424	-2.07898	0.0457911	-4.12378	Down
MRPL27	0.406407	10.8668	2.07893	0.0457956	-4.12386	Up
MED16	-0.327223	9.61012	-2.07893	0.0457964	-4.12388	Down
CCNY	0.541807	10.4606	2.07846	0.0458416	-4.1247	Up
LRRC6	-0.501361	6.98626	-2.0782	0.045867	-4.12516	Down
HACE1	-0.480722	9.35873	-2.07709	0.0459765	-4.12715	Down
ZNF781	-0.359186	5.91786	-2.07696	0.045989	-4.12738	Down
UGCG	0.404214	11.5476	2.07577	0.0461062	-4.1295	Up
TF	-0.797754	8.03065	-2.07551	0.0461323	-4.12997	Down
OSCP1	-0.470244	8.47364	-2.07543	0.0461395	-4.1301	Down
TFAP2B	-0.898098	8.62143	-2.07539	0.0461442	-4.13018	Down
TOE1	-0.194379	7.60511	-2.07496	0.0461864	-4.13095	Down
ZFP36L2	0.470751	10.3277	2.07492	0.0461901	-4.13101	Up
RHOT1	0.328216	9.7147	2.07357	0.0463236	-4.13342	Up
RRP8	-0.2968	7.79422	-2.07314	0.0463659	-4.13418	Down
ZNF202	-0.451328	7.85005	-2.07307	0.046373	-4.13431	Down
ZNF541	-0.34932	6.09492	-2.0724	0.0464396	-4.1355	Down
VPS53	0.525088	7.16123	2.07235	0.0464446	-4.13559	Up
KRT72	0.886493	8.1257	2.07065	0.0466128	-4.13861	Up
FRMD6	0.524726	10.7982	2.0704	0.0466384	-4.13906	Up
MED6	0.279884	11.0124	2.07004	0.0466744	-4.13971	Up
DUSP16	-0.486817	7.64946	-2.06982	0.0466954	-4.14008	Down
NRN1	-0.512354	10.1027	-2.06858	0.0468193	-4.14229	Down
ZMAT4	-0.317663	5.61541	-2.06814	0.0468635	-4.14307	Down
CIDEC	-1.19951	10.0674	-2.06813	0.0468648	-4.1431	Down
ZBTB39	-0.507583	8.58765	-2.06771	0.0469061	-4.14383	Down
KRT15	-0.311156	13.6798	-2.06763	0.0469148	-4.14399	Down
PRDM14	-0.733547	6.66224	-2.06746	0.0469315	-4.14428	Down
KCTD1	-0.254654	9.79714	-2.06727	0.0469501	-4.14461	Down
SBSN	0.220821	14.2196	2.06722	0.0469555	-4.14471	Up
ECHDC1	-0.324849	10.3646	-2.06708	0.0469693	-4.14495	Down
ZNF81	0.432255	5.92756	2.0669	0.0469871	-4.14527	Up
TBC1D15	0.488059	10.6341	2.06655	0.0470231	-4.14591	Up
C4orf33	0.558588	6.98813	2.06587	0.0470905	-4.1471	Up
MEI1	-0.729618	6.16586	-2.06526	0.0471517	-4.14818	Down
RBM38	0.483818	8.3692	2.06526	0.0471522	-4.14819	Up
TMEM70	0.477893	9.09394	2.06521	0.0471575	-4.14828	Up
DPM1	0.329398	11.4928	2.06502	0.0471758	-4.1486	Up
CCNI	0.41527	12.9326	2.06497	0.0471808	-4.14869	Up
MAL2	0.413781	11.8149	2.06447	0.0472315	-4.14959	Up
TNIP2	-0.435739	8.42747	-2.0631	0.0473697	-4.15202	Down
CDKN2AIP	0.60699	9.54296	2.06304	0.0473759	-4.15213	Up
C11orf31	-0.613088	9.07793	-2.06251	0.0474293	-4.15307	Down
AK2	0.306504	10.0662	2.0624	0.0474406	-4.15326	Up
CDKN1C	-0.305445	7.68045	-2.06231	0.0474498	-4.15343	Down
PTPRCAP	0.432411	9.14807	2.06202	0.0474792	-4.15394	Up
MAST4	0.488966	8.89277	2.06119	0.0475625	-4.1554	Up
ZBBX	-0.375788	4.32248	-2.06046	0.0476366	-4.1567	Down
CXCL9	1.0205	7.45853	2.06008	0.0476753	-4.15737	Up
EFHD2	-0.245405	10.8152	-2.0596	0.0477244	-4.15823	Down
CDCA4	0.395128	11.7958	2.05847	0.0478386	-4.16022	Up
RFX7	0.293035	10.467	2.05799	0.0478881	-4.16108	Up
SH3PXD2A	0.90491	10.7143	2.05793	0.0478942	-4.16118	Up
ILKAP	0.334152	10.0419	2.05776	0.0479109	-4.16147	Up
C17orf98	-0.479966	4.10279	-2.05723	0.0479648	-4.16241	Down
GALNT2	-0.224681	7.30996	-2.05647	0.0480432	-4.16377	Down
CREB3L1	-0.579179	9.5012	-2.05631	0.0480594	-4.16405	Down
SLC25A46	0.317915	10.6761	2.05629	0.0480614	-4.16408	Up
STAT5A	-0.595515	8.56114	-2.05572	0.0481199	-4.1651	Down
BIN2	-0.611882	7.95433	-2.05451	0.0482429	-4.16722	Down
CALR	-0.475764	9.60234	-2.05445	0.0482498	-4.16734	Down
NEK7	0.599022	9.88159	2.05394	0.0483021	-4.16824	Up
ALPK1	0.691537	8.69983	2.05337	0.04836	-4.16923	Up
ZNF212	0.393502	10.9244	2.05305	0.0483935	-4.16981	Up
NEXN	-0.568901	8.07922	-2.0527	0.0484292	-4.17042	Down
ATG7	0.254729	10.4303	2.05261	0.0484386	-4.17058	Up
WDR34	0.576828	9.94332	2.05179	0.0485234	-4.17204	Up
MYBL1	0.57106	7.69468	2.05125	0.0485789	-4.17299	Up
FBXO32	-0.365022	8.85634	-2.05124	0.0485796	-4.173	Down
HECA	0.402837	8.27687	2.05072	0.0486335	-4.17392	Up
FCAR	-0.280523	5.07501	-2.04949	0.0487604	-4.17609	Down
FOXJ3	0.669705	8.95833	2.04941	0.0487688	-4.17623	Up
SEMA3C	-0.545071	9.19539	-2.04939	0.0487704	-4.17626	Down
C3orf38	-0.472676	8.65631	-2.04938	0.0487721	-4.17629	Down
DUSP18	0.584453	8.57705	2.04928	0.0487821	-4.17646	Up
CDH5	-0.541212	9.56346	-2.0489	0.0488221	-4.17714	Down
FAM47A	-0.622349	4.42951	-2.04848	0.0488647	-4.17787	Down
FOXC1	-0.536398	11.2225	-2.04844	0.048869	-4.17794	Down
BCKDHB	-0.527374	8.22766	-2.04832	0.0488813	-4.17815	Down
NDUFA10	0.368656	7.15085	2.04791	0.048924	-4.17887	Up
FPGT	0.594629	8.95906	2.04779	0.0489372	-4.1791	Up
RNF121	0.244397	10.5157	2.04753	0.048964	-4.17955	Up
CACNA1S	-0.376819	6.43505	-2.04702	0.0490167	-4.18045	Down
ZNF7	0.565733	7.35159	2.04679	0.0490404	-4.18085	Up
LUC7L2	-0.337265	8.67056	-2.04625	0.0490966	-4.1818	Down
RRP15	-0.430797	10.9187	-2.04589	0.0491341	-4.18243	Down
ARL14	0.699327	4.88665	2.04572	0.0491526	-4.18275	Up
TJAP1	-0.334681	11.008	-2.04548	0.0491771	-4.18316	Down
SLC18A1	-0.330391	4.59499	-2.04496	0.0492311	-4.18407	Down
PPP1CC	0.507574	12.5994	2.04486	0.0492417	-4.18425	Up
HSD17B1	0.699266	8.18655	2.0447	0.0492585	-4.18453	Up
SIK2	-0.434762	7.73949	-2.04463	0.0492656	-4.18465	Down
FHOD3	-0.663957	7.86979	-2.04445	0.0492851	-4.18498	Down
MEGF6	-0.580982	9.74938	-2.0437	0.049363	-4.1863	Down
FAM171A1	-0.500902	9.63563	-2.04355	0.0493787	-4.18656	Down
RASGEF1C	-0.596234	7.11123	-2.04348	0.0493865	-4.18669	Down
C14orf1	-0.24782	8.3337	-2.04292	0.0494447	-4.18767	Down
SRPK1	0.692976	10.9631	2.0426	0.0494778	-4.18823	Up
GPR153	-0.52363	9.12383	-2.04247	0.049492	-4.18846	Down
COX15	0.369621	9.6946	2.04219	0.0495209	-4.18895	Up
KISS1R	-0.556476	6.62971	-2.04191	0.0495504	-4.18944	Down
POU3F1	0.324543	6.7944	2.0416	0.0495829	-4.18999	Up
C21orf67	-0.365135	6.95254	-2.04149	0.0495944	-4.19018	Down
CEACAM4	-0.358663	5.39447	-2.04115	0.0496304	-4.19078	Down
DCUN1D2	0.622457	9.82873	2.0411	0.0496358	-4.19087	Up
VTA1	0.314613	8.55691	2.04107	0.049639	-4.19093	Up
PCDHB6	-0.498015	6.18427	-2.04103	0.0496432	-4.191	Down
TBL2	0.199311	7.0567	2.0404	0.0497097	-4.19211	Up
ZNF83	-0.351663	10.2953	-2.04028	0.0497225	-4.19232	Down
SLC22A23	-0.570387	7.599	-2.03989	0.0497632	-4.193	Down
MCM6	0.661833	9.80518	2.03984	0.0497683	-4.19309	Up
C10orf35	0.649915	8.12852	2.0398	0.0497723	-4.19315	Up
RNF34	0.23876	9.27149	2.03974	0.0497785	-4.19326	Up
LHFPL1	-0.445468	5.37581	-2.0393	0.0498256	-4.19404	Down
C11orf1	-0.315219	9.98679	-2.03916	0.04984	-4.19428	Down
HIGD1A	0.234616	12.0764	2.03893	0.0498647	-4.19469	Up
MED29	-0.504325	9.76229	-2.03848	0.0499117	-4.19548	Down
