# Supplementary material for: Bioinformatics analysis reveals the characteristics of immune microenvironment in major depressive disorder and vitiligo
Source: PLoS One. 2026 Jul 8;21(7):e0352672. doi: 10.1371/journal.pone.0352672 (PMC13345404; doi:10.1371/journal.pone.0352672)
Supplement: S3 Table — (XLSX) [file pone.0352672.s003.xlsx]

## Sheet: Sheet1
Supplementary Table 3. Candidate biomarkers identified by machine learning algorithms in MDD
LASSO	RF	SVM-REF
TNF	PTGS1	EXOSC7
PTGS1	MAPK14	MAPK14
EXOSC4	TNF	KLRG1
MAPK14	SH2D1A	FOSL1
CLU	IRF4
FOSL1	EOMES
EXOSC7	KLRG1
SH2D1A	EXOSC4
IRF4	ZCCHC7
EOMES	FOSL1
	EXOSC7
