# Supplementary material for: Bioinformatics analysis reveals the characteristics of immune microenvironment in major depressive disorder and vitiligo
Source: PLoS One. 2026 Jul 8;21(7):e0352672. doi: 10.1371/journal.pone.0352672 (PMC13345404; doi:10.1371/journal.pone.0352672)
Supplement: S4 Table — (XLSX) [file pone.0352672.s004.xlsx]

## Sheet: Sheet1
Supplementary Table 4. Candidate biomarkers identified by machine learning algorithms in vitiligo
LASSO	RF	SVM-REF
KLRG1	CLU	MAPK14
TNF	SAMD3	TNF
ZCCHC7	EXOSC7	ZCCHC7
MAPK14	IRF4	IRF4
CLU	TNF	EOMES
FOSL1	MAPK14	CLU
EXOSC7	EOMES	EXOSC7
SH2D1A	PTGS1	MPHOSPH10
IRF4	KLRG1	PTGS1
EOMES	SH2D1A	EXOSC4
		SAMD3
		FOSL1
		SH2D1A
		KLRG1
