# Supplementary material for: Bioinformatics analysis reveals the characteristics of immune microenvironment in major depressive disorder and vitiligo
Source: PLoS One. 2026 Jul 8;21(7):e0352672. doi: 10.1371/journal.pone.0352672 (PMC13345404; doi:10.1371/journal.pone.0352672)
Supplement: S5 Table — (XLSX) [file pone.0352672.s005.xlsx]

## Sheet: MDD_MAPK14_GSEA_result
Supplementary Table 5. Top 50 significant enrichment results of single-gene GSEA in MDD
Description	setSize	enrichmentScore	NES	pvalue	p.adjust	qvalue	rank
BLANCO_MELO_COVID19_SARS_COV_2_POS_PATIENT_LUNG_TISSUE_UP	149	0.613544	2.7364	1e-10	1.59e-08	1.22e-08	2352
TAKEDA_TARGETS_OF_NUP98_HOXA9_FUSION_16D_DN	116	0.577422	2.48181	1e-10	1.59e-08	1.22e-08	1541
ALTEMEIER_RESPONSE_TO_LPS_WITH_MECHANICAL_VENTILATION	115	0.561914	2.4084	1e-10	1.59e-08	1.22e-08	3790
SMIRNOV_CIRCULATING_ENDOTHELIOCYTES_IN_CANCER_UP	153	0.531409	2.38339	1e-10	1.59e-08	1.22e-08	2516
BROWN_MYELOID_CELL_DEVELOPMENT_UP	156	0.51685	2.32414	1e-10	1.59e-08	1.22e-08	3749
VERHAAK_AML_WITH_NPM1_MUTATED_UP	166	0.512748	2.31745	1e-10	1.59e-08	1.22e-08	3929
BLANCO_MELO_RESPIRATORY_SYNCYTIAL_VIRUS_INFECTION_A594_CELLS_UP	263	0.469293	2.23477	1e-10	1.59e-08	1.22e-08	3181
REACTOME_NEUTROPHIL_DEGRANULATION	446	0.442978	2.22332	1e-10	1.59e-08	1.22e-08	3506
FULCHER_INFLAMMATORY_RESPONSE_LECTIN_VS_LPS_DN	404	0.42206	2.10512	1e-10	1.59e-08	1.22e-08	3490
SHEN_SMARCA2_TARGETS_DN	286	0.424435	2.04977	1e-10	1.59e-08	1.22e-08	6896
ZHOU_INFLAMMATORY_RESPONSE_LIVE_UP	403	0.388774	1.9395	1e-10	1.59e-08	1.22e-08	4966
REACTOME_CELL_CYCLE_MITOTIC	473	-0.412106	-1.89641	1e-10	1.59e-08	1.22e-08	5104
SPIELMAN_LYMPHOBLAST_EUROPEAN_VS_ASIAN_UP	439	-0.415082	-1.89935	1e-10	1.59e-08	1.22e-08	4499
MOOTHA_HUMAN_MITODB_6_2002	396	-0.427104	-1.935	1e-10	1.59e-08	1.22e-08	4368
MOOTHA_MITOCHONDRIA	411	-0.433497	-1.96412	1e-10	1.59e-08	1.22e-08	4399
ZHANG_BREAST_CANCER_PROGENITORS_UP	403	-0.440136	-1.99162	1e-10	1.59e-08	1.22e-08	5615
STARK_PREFRONTAL_CORTEX_22Q11_DELETION_DN	451	-0.44898	-2.06307	1e-10	1.59e-08	1.22e-08	5008
REACTOME_PROCESSING_OF_CAPPED_INTRON_CONTAINING_PRE_MRNA	263	-0.473475	-2.06791	1e-10	1.59e-08	1.22e-08	5197
SMID_BREAST_CANCER_NORMAL_LIKE_UP	436	-0.46481	-2.12283	1e-10	1.59e-08	1.22e-08	3073
MANALO_HYPOXIA_DN	264	-0.486392	-2.12404	1e-10	1.59e-08	1.22e-08	5611
GARY_CD5_TARGETS_DN	406	-0.46989	-2.12794	1e-10	1.59e-08	1.22e-08	5008
HSIAO_HOUSEKEEPING_GENES	346	-0.479341	-2.14625	1e-10	1.59e-08	1.22e-08	4378
LEE_DIFFERENTIATING_T_LYMPHOCYTE	180	-0.52194	-2.16074	1e-10	1.59e-08	1.22e-08	2266
DEURIG_T_CELL_PROLYMPHOCYTIC_LEUKEMIA_DN	298	-0.496215	-2.19049	1e-10	1.59e-08	1.22e-08	4182
RHEIN_ALL_GLUCOCORTICOID_THERAPY_DN	340	-0.490865	-2.1925	1e-10	1.59e-08	1.22e-08	5620
PUJANA_BRCA2_PCC_NETWORK	401	-0.486048	-2.20205	1e-10	1.59e-08	1.22e-08	5529
REACTOME_REGULATION_OF_EXPRESSION_OF_SLITS_AND_ROBOS	145	-0.556442	-2.27556	1e-10	1.59e-08	1.22e-08	4844
JIANG_MELANOMA_TRM9_CD8	471	-0.506458	-2.32631	1e-10	1.59e-08	1.22e-08	4698
WONG_EMBRYONIC_STEM_CELL_CORE	314	-0.548694	-2.43199	1e-10	1.59e-08	1.22e-08	5243
HAHTOLA_MYCOSIS_FUNGOIDES_CD4_DN	106	-0.626128	-2.44103	1e-10	1.59e-08	1.22e-08	5033
JIANG_MELANOMA_TRM10_LAMINA_PROPRIA	82	-0.650428	-2.45722	1e-10	1.59e-08	1.22e-08	1603
JIANG_MELANOMA_TRM8_CD4	369	-0.549832	-2.47749	1e-10	1.59e-08	1.22e-08	4190
JISON_SICKLE_CELL_DISEASE_DN	161	-0.603434	-2.48871	1e-10	1.59e-08	1.22e-08	3209
REACTOME_RRNA_PROCESSING	168	-0.601697	-2.49549	1e-10	1.59e-08	1.22e-08	4844
HAHTOLA_SEZARY_SYNDROM_DN	38	-0.771367	-2.5285	1e-10	1.59e-08	1.22e-08	3603
REACTOME_MITOCHONDRIAL_TRANSLATION	91	-0.673359	-2.57496	1e-10	1.59e-08	1.22e-08	4297
REACTOME_EUKARYOTIC_TRANSLATION_INITIATION	100	-0.669873	-2.59314	1e-10	1.59e-08	1.22e-08	4847
REACTOME_TRANSLATION	248	-0.64903	-2.8095	1e-10	1.59e-08	1.22e-08	4847
REACTOME_SRP_DEPENDENT_COTRANSLATIONAL_PROTEIN_TARGETING_TO_MEMBRANE	93	-0.614589	-2.3541	1.19e-10	1.84e-08	1.42e-08	4844
CHUNG_BLISTER_CYTOTOXICITY_UP	125	-0.572333	-2.28891	1.34e-10	2.02e-08	1.55e-08	4491
REACTOME_INFLUENZA_INFECTION	134	-0.548244	-2.22089	1.64e-10	2.43e-08	1.86e-08	4844
MOREAUX_MULTIPLE_MYELOMA_BY_TACI_DN	149	-0.538509	-2.2081	2.18e-10	3.09e-08	2.38e-08	5276
KEGG_RIBOSOME	69	-0.662966	-2.42968	2.2e-10	3.09e-08	2.38e-08	4844
IVANOVA_HEMATOPOIESIS_EARLY_PROGENITOR	401	-0.416238	-1.88577	2.54e-10	3.49e-08	2.68e-08	4601
CHIANG_LIVER_CANCER_SUBCLASS_UNANNOTATED_DN	176	-0.50616	-2.09694	3.18e-10	4.18e-08	3.21e-08	5288
REACTOME_EUKARYOTIC_TRANSLATION_ELONGATION	73	-0.647589	-2.37629	3.16e-10	4.18e-08	3.21e-08	4844
REACTOME_NONSENSE_MEDIATED_DECAY_NMD	94	-0.599431	-2.30546	3.53e-10	4.54e-08	3.49e-08	4844
PYEON_HPV_POSITIVE_TUMORS_UP	87	-0.614118	-2.34284	4.03e-10	5.08e-08	3.9e-08	5440
CURSONS_NATURAL_KILLER_CELLS	18	-0.878889	-2.39812	5.24e-10	6.47e-08	4.97e-08	1702
KEGG_MEDICUS_REFERENCE_TRANSLATION_INITIATION	62	-0.663186	-2.40184	5.88e-10	7.11e-08	5.47e-08	4844
