# Supplementary material for: Bioinformatics analysis reveals the characteristics of immune microenvironment in major depressive disorder and vitiligo
Source: PLoS One. 2026 Jul 8;21(7):e0352672. doi: 10.1371/journal.pone.0352672 (PMC13345404; doi:10.1371/journal.pone.0352672)
Supplement: S6 Table — (XLSX) [file pone.0352672.s006.xlsx]

## Sheet: Sheet1
Supplementary Table 6. Top 50 significant enrichment results of single-gene GSEA in vitiligo
Description	setSize	enrichmentScore	NES	pvalue	p.adjust	qvalue	rank
DUTERTRE_ESTRADIOL_RESPONSE_24HR_UP	281	0.48696	2.34519	1e-10	4.91e-08	4.09e-08	2845
FLORIO_NEOCORTEX_BASAL_RADIAL_GLIA_DN	157	0.51423	2.30652	1e-10	4.91e-08	4.09e-08	3197
SOTIRIOU_BREAST_CANCER_GRADE_1_VS_3_UP	132	0.534736	2.33756	1e-10	4.91e-08	4.09e-08	3543
ROSTY_CERVICAL_CANCER_PROLIFERATION_CLUSTER	126	0.528874	2.29934	1e-10	4.91e-08	4.09e-08	2948
BLANCO_MELO_BRONCHIAL_EPITHELIAL_CELLS_INFLUENZA_A_DEL_NS1_INFECTION_DN	147	0.513003	2.28099	1e-10	4.91e-08	4.09e-08	3615
GOBERT_OLIGODENDROCYTE_DIFFERENTIATION_UP	486	0.390016	1.99582	1e-10	4.91e-08	4.09e-08	2845
MEBARKI_HCC_PROGENITOR_FZD8CRD_UP	425	0.382316	1.93267	1e-10	4.91e-08	4.09e-08	3134
LINDGREN_BLADDER_CANCER_CLUSTER_2B	344	-0.418527	-2.0486	1e-10	4.91e-08	4.09e-08	3395
PICCALUGA_ANGIOIMMUNOBLASTIC_LYMPHOMA_UP	188	-0.495046	-2.26395	1e-10	4.91e-08	4.09e-08	3408
BOQUEST_STEM_CELL_UP	240	-0.496709	-2.33816	1e-10	4.91e-08	4.09e-08	3603
SCHUETZ_BREAST_CANCER_DUCTAL_INVASIVE_UP	317	-0.543083	-2.64145	1e-10	4.91e-08	4.09e-08	3244
ANASTASSIOU_MULTICANCER_INVASIVENESS_SIGNATURE	61	-0.716256	-2.71038	1e-10	4.91e-08	4.09e-08	2696
LIM_MAMMARY_STEM_CELL_UP	407	-0.382647	-1.90397	1.21e-10	5.49e-08	4.58e-08	2703
SMID_BREAST_CANCER_LUMINAL_B_DN	494	-0.366011	-1.84892	5.24e-10	2.06e-07	1.72e-07	3377
VECCHI_GASTRIC_CANCER_ADVANCED_VS_EARLY_UP	154	-0.502727	-2.22297	5.25e-10	2.06e-07	1.72e-07	2169
BOQUEST_STEM_CELL_DN	190	-0.461045	-2.11396	7.46e-10	2.75e-07	2.29e-07	2727
REACTOME_CELL_CYCLE_MITOTIC	433	0.363506	1.83904	1.12e-09	3.86e-07	3.22e-07	3709
KANG_DOXORUBICIN_RESISTANCE_UP	48	0.680545	2.45559	1.31e-09	4.28e-07	3.57e-07	2948
KONG_E2F3_TARGETS	86	0.574093	2.33824	2.26e-09	7.01e-07	5.85e-07	3540
CHARAFE_BREAST_CANCER_LUMINAL_VS_MESENCHYMAL_DN	403	-0.371051	-1.84241	2.81e-09	8.27e-07	6.9e-07	3172
NABA_CORE_MATRISOME	224	-0.429381	-1.99575	3.4e-09	9.53e-07	7.95e-07	2170
RODWELL_AGING_KIDNEY_UP	402	-0.372175	-1.85062	4.07e-09	1.09e-06	9.09e-07	3408
CHICAS_RB1_TARGETS_CONFLUENT	483	-0.349253	-1.76136	4.4e-09	1.13e-06	9.39e-07	3231
WONG_ENDMETRIUM_CANCER_DN	65	-0.625451	-2.3895	6.27e-09	1.54e-06	1.28e-06	2066
TOYOTA_TARGETS_OF_MIR34B_AND_MIR34C	359	0.370387	1.83332	6.85e-09	1.61e-06	1.35e-06	3540
BIDUS_METASTASIS_UP	190	0.442818	2.04393	7.52e-09	1.7e-06	1.42e-06	3600
HOLLERN_EMT_BREAST_TUMOR_UP	123	-0.507657	-2.16474	8.43e-09	1.84e-06	1.53e-06	3313
ONDER_CDH1_TARGETS_2_UP	228	-0.423328	-1.97659	9.25e-09	1.94e-06	1.62e-06	3460
WHITEFORD_PEDIATRIC_CANCER_MARKERS	103	0.527848	2.21903	9.97e-09	2.02e-06	1.69e-06	3543
SENESE_HDAC1_TARGETS_UP	380	0.357701	1.78429	1.56e-08	3.05e-06	2.55e-06	2711
GABRIELY_MIR21_TARGETS	252	0.401986	1.90777	2.05e-08	3.89e-06	3.25e-06	3372
KOBAYASHI_EGFR_SIGNALING_24HR_DN	225	0.412274	1.93742	2.75e-08	5.05e-06	4.21e-06	2702
NABA_MATRISOME_PRIMARY_METASTATIC_COLORECTAL_TUMOR	55	-0.636634	-2.35391	2.98e-08	5.32e-06	4.44e-06	2063
ENK_UV_RESPONSE_EPIDERMIS_DN	471	0.335252	1.70902	3.25e-08	5.62e-06	4.69e-06	2832
ZHAN_MULTIPLE_MYELOMA_PR_UP	40	0.672849	2.35397	3.45e-08	5.75e-06	4.8e-06	3092
LIU_PROSTATE_CANCER_DN	418	-0.353578	-1.762	3.52e-08	5.75e-06	4.8e-06	2096
FUJII_YBX1_TARGETS_DN	181	0.435629	2.00184	3.93e-08	6.25e-06	5.21e-06	2219
RIGGI_EWING_SARCOMA_PROGENITOR_UP	371	-0.360271	-1.77748	5.2e-08	8.06e-06	6.72e-06	2547
DAZARD_RESPONSE_TO_UV_NHEK_DN	261	0.394367	1.87302	6.06e-08	9.14e-06	7.63e-06	3529
REACTOME_REGULATION_OF_TP53_ACTIVITY	142	0.462789	2.0517	7.05e-08	1.04e-05	8.65e-06	2869
RODWELL_AGING_KIDNEY_NO_BLOOD_UP	185	-0.438341	-2.00179	7.33e-08	1.05e-05	8.78e-06	2772
ROY_WOUND_BLOOD_VESSEL_UP	46	-0.646624	-2.30845	9.2e-08	1.29e-05	1.08e-05	2696
PYEON_CANCER_HEAD_AND_NECK_VS_CERVICAL_UP	159	0.455192	2.04783	1.26e-07	1.73e-05	1.44e-05	3544
REACTOME_TRANSCRIPTIONAL_REGULATION_BY_TP53	306	0.366294	1.78115	1.32e-07	1.77e-05	1.48e-05	2792
THUM_SYSTOLIC_HEART_FAILURE_DN	171	0.436771	1.99336	1.66e-07	2.14e-05	1.78e-05	3079
BLANCO_MELO_COVID19_SARS_COV_2_POS_PATIENT_LUNG_TISSUE_UP	128	-0.47814	-2.0637	1.67e-07	2.14e-05	1.78e-05	2281
PETROVA_ENDOTHELIUM_LYMPHATIC_VS_BLOOD_DN	152	-0.446023	-1.97176	2.95e-07	3.69e-05	3.08e-05	3759
WALLACE_PROSTATE_CANCER_RACE_UP	255	-0.390275	-1.84576	3.75e-07	4.6e-05	3.83e-05	3318
WP_RETINOBLASTOMA_GENE_IN_CANCER	83	0.519225	2.10966	4.18e-07	5.02e-05	4.19e-05	3183
XIE_ST_HSC_S1PR3_OE_UP	160	-0.441439	-1.96242	5.07e-07	5.97e-05	4.98e-05	2678
